# Supplementary material for: Genomic and transcriptomic analyses of aortic stenosis enhance therapeutic target discovery and disease prediction
Source: Nat Genet. 2025 Dec 19;58(1):57–66. doi: 10.1038/s41588-025-02417-6 (PMC12807872; doi:10.1038/s41588-025-02417-6)
Supplement: Supplementary file 4 — Supplementary Tables 1–17. [file 41588_2025_2417_MOESM4_ESM.xlsx]

## Sheet: ST1
Supplementary Table 1: Descriptive characteristics for IAVGC cohorts
Cohort	Ancestry	Analysis	N Cases	N Controls	Age, SD (y)	Sex, % (F)	Genotyping Array	Imputation Reference Panel	No. Variants (including chrX)	Study Number
All of Us	EA	All	555	47113	58.0 (17.0)	0.6	Short read WGS	-	992250816	1
Biobank Japan	EAS	All	1403	130229	69.1 (8.3)	0.45	Illumina HumanOmniExpress and HumanExome	BBJ1K WGS (n = 1037) + 1KG phase3v5 (n = 2504)	26072367	2
Biobank Japan	EAS	M	746	71596	68.8 (8.1)	-	Illumina HumanOmniExpress and HumanExome	BBJ1K WGS (n = 1037) + 1KG phase3v5 (n = 2504)	26053289	2
Biobank Japan	EAS	F	657	58633	69.6 (8.1)	-	Illumina HumanOmniExpress and HumanExome	BBJ1K WGS (n = 1037) + 1KG phase3v5 (n = 2504)	26038205	2
BioME	EA	All	245	14449	50.9 (19.2)	0.53	GSA & GDA chip	TOPMed r2	25871563	3
BioME	EA	M	144	6758	51.62, 19.57	-	GSA & GDA chip	TOPMed r2	21240418	3
BioME	EA	F	101	7691	50.27, 18.92	-	GSA & GDA chip	TOPMed r2	22276387	3
BioME	HA	All	188	18118	50.69, 16.70	0.62	GSA & GDA chip	TOPMed r2	41604717	3
BioME	HA	F	107	11268	50.56, 16.79		GSA & GDA chip	TOPMed r2	37834897	3
BioVU	EA	All	2938	70915	51.2 (25.5)	0.5518	Infinium Expanded Multi-Ethnic Genotyping Array	TOPMed r2	34314878	4
BioVU	EA	M	1696	31404	51.6 (26.6)	-	Infinium Expanded Multi-Ethnic Genotyping Array	TOPMed r2	34826173	4
BioVU	EA	F	1242	39511	50.8 (24.5)	-	Infinium Expanded Multi-Ethnic Genotyping Array	TOPMed r2	34329388	4
BioVU	AA	All	259	15595	42.6 (23.1)	0.6147	Infinium Expanded Multi-Ethnic Genotyping Array	TOPMed r2	60779625	4
BioVU	AA	M	113	5995	42.6 (24.3)	-	Infinium Expanded Multi-Ethnic Genotyping Array	TOPMed r2	44016214	4
BioVU	AA	F	146	9600	42.6 (22.3)	-	Infinium Expanded Multi-Ethnic Genotyping Array	TOPMed r2	51902367	4
CATHGEN	EA	All	202	1685	61.1 (11.7)	0.393	Illumina Human Omni1-Quad Infinium Bead Chip	1000 Genomes	16985906	5
CATHGEN	EA	M	108	1036	60.1 (11.5)	-	Illumina Human Omni1-Quad Infinium Bead Chip	1000 Genomes	14463580	5
CartaGENE	EA	ALL	197	5129	62.0 (4.1)	0.424	Illumina HumanOmni2.5, Affymetrix UK Biobank Axiom Array, Illumina GSAv1 & GSAv2	TOPMed r2	25312299	6
CartaGENE	EA	M	132	2403	62.3 (4.1)	-	Illumina HumanOmni2.5, Affymetrix UK Biobank Axiom Array, Illumina GSAv1 & GSAv2	TOPMed r2	20375439	6
CAVS-France	EA	All	741	1305	58.4 (16.5)	0.471	AxiomTM Genome-Wide CEU (Caucasian residence of European ancestry) Array -- ThermoFisher	TOPMed r2	15625485	7
CAVS-France	EA	M	440	643	59.7 (16.1)	-	CEU	TOPMed r2	15625485	7
CAVS-France	EA	F	301	662	57.1 (16.7)	-	CEU	TOPMed r2	15625485	7
CAVS-France	EA	All	1010	5074	54.0 (15.7)	0.426	AxiomTM Precision Medicine Research Array (PMRA) -- ThermoFisher	TOPMed r2	22624140	7
CAVS-France	EA	M	663	3522	55.6 (14.7)	-	PMRA	TOPMed r2	22624140	7
CAVS-France	EA	F	379	2595	51.8 (16.5)	-	PMRA	TOPMed r2	22624140	7
Colorado Biobank	EA	All	1137	53105	54.8 (16.9)	0.62	Illumina MEGA/exome	TOPMed r2	27636158	8
Colorado Biobank	EA	M	642	20332	59.5 (16.4)	-	Illumina MEGA/exome	TOPMed r2	27613371	8
Colorado Biobank	EA	F	495	32773	51.9 (16.6)	-	Illumina MEGA/exome	TOPMed r2	27011137	8
Copenhagen Hospital Biobank and Danish Blood Donor Study	EA	All	9654	226682	64.8 (17.9)	0.48	Infinium Global Screening Array (Illumina)	North European reference panel at deCODE Genetics	27919885	9
Copenhagen Hospital Biobank and Danish Blood Donor Study	EA	M	5665	116555	64.8 (16.6)	-	Infinium Global Screening Array (Illumina)	North European reference panel at deCODE Genetics	27911804	9
Copenhagen Hospital Biobank and Danish Blood Donor Study	EA	F	3989	110127	64.6 (19.1)	-	Infinium Global Screening Array (Illumina)	North European reference panel at deCODE Genetics	27912229	9
deCODE	EA	All	3133	286089	57.9 (21.2)	0.51	Various Illumina platforms	Icelandic reference panel at deCODE genetics	27930054	10
deCODE	EA	M	1640	145105	57.0, (20.7)	-	Various Illumina platforms	Icelandic reference panel at deCODE genetics	27922558	10
deCODE	EA	F	1493	103884	58.8 (21.6)	-	Various Illumina platforms	Icelandic reference panel at deCODE genetics	27923023	10
Estonian Biobank	EA	All	1444	202790	50.03 (16.58)	0.6014	Illumina Global Screening Array v3.0_EST	EstBB Custom Reference Panel	31767341	11
Estonian Biobank	EA	M	575	69797		-	Illumina Global Screening Array v3.0_EST	EstBB Custom Reference Panel	31278755	11
Estonian Biobank	EA	F	869	132993	48.90 (16.24)	-	Illumina Global Screening Array v3.0_EST	EstBB Custom Reference Panel	31482746	11
FinnGen	EA	All	8049	439193	60.3 (17.9)	0.566	Custom Axion FinnGen1 array	International Sequencing Initiative Suomi (SISu)	21306700	12
FinnGen	EA	M	5020	190609	59.3 (18.2)	-	Custom Axion FinnGen1 array	International Sequencing Initiative Suomi (SISu)	21293930	12
FinnGen	EA	F	3029	248584	63.5 (17.2)	-	Custom Axion FinnGen1 array	International Sequencing Initiative Suomi (SISu)	21300146	12
GERA	EA	ALL	3416	51070	67.8 (8.6)	0.571	ethnicity-specific Affymetrix Axiom arrays	TOPMed r2	39978189	13
GERA	EA	M	1909	21460	68.1 (8.8)	-	ethnicity-specific Affymetrix Axiom arrays	TOPMed r2	36899415	13
GERA	EA	F	1507	29610	67.7 (8.5)	-	ethnicity-specific Affymetrix Axiom arrays	TOPMed r2	39365062	13
MUC / Bonn	EA	All	5732	-	77.6 (6.8)	0.424	Illumina Global Screening Array (GSA) v3.0	TOPMed r2	8827044	14
PROCAM-2	EA	All	-	8729	41.8 (10.0)	0.499	Illumina Global Screening Array (GSA) v1.0	TOPMed r2	8827044	15
PopGen	EA	All	-	1194	54.1 (14.2)	0.449	Illumina Global Screening Array (GSA) v1.0	TOPMed r2	8827044	16
HNR	EA	All	-	4422	59.6 (7.8)	0.503	Illumina (Omni1, OmniExpress, OmniExpress1, HumanCoreExome v1.0 and v1.1)	TOPMed r2	8827044	17
FOCUS	EA	All	-	1022	53.0 (14.8)	0.597	Illumina Global Screening Array (GSA) v1.0	TOPMed r2	8827044	18
Genes and Health	SAS	All	109	43841	40.8 (14.1)	0.553	Illumina Infinium Global Screening Array	TOPMed r2	11696693	19
HUNT	EA	All	2202	65864	68.1 (15.9)	0.531	One of three arrays: HumanCoreExome12 v1.0, HumanCoreExome12 v1.1, UM HUNT Biobank v1.0	TOPMed r2	11030961	20
HUNT	EA	M	1055	30858	67.8 (15.2)	-	One of three arrays: HumanCoreExome12 v1.0, HumanCoreExome12 v1.1, UM HUNT Biobank v1.0	TOPMed r2	9524035	20
HUNT	EA	F	1147	35006	68.0 (16.4)	-	One of three arrays: HumanCoreExome12 v1.0, HumanCoreExome12 v1.1, UM HUNT Biobank v1.0	TOPMed r2	9652117	20
HerediGene (Intermountain)	EA	All	3627	65482	NA	0.58	Illumina Infinium Global Screening Array	North European reference panel at deCODE Genetics	31094988	21
HerediGene (Intermountain)	EA	M	2130	27669	NA	-	Illumina Infinium Global Screening Array	North European reference panel at deCODE Genetics	31086141	21
HerediGene (Intermountain)	EA	F	1497	37773	NA	-	Illumina Infinium Global Screening Array	North European reference panel at deCODE Genetics	31086141	21
Leicester (GeneCast)	EA	All	1927	9543	61.4 (9.8)	0.338	Applied Biosystems™ UK Biobank Axiom™ WCSG Genotyping Array	TopMed (R2)	13949980	22
Malmo Diet and Cancer Study	EA	All	1003	27908	58.1 (7.6)	0.604	Illumina Infinium Global Screening Array v1	Haplotype Reference Consortium reference panel for European populations (v1.1 from 2016)	21123844	23
Malmo Diet and Cancer Study	EA	M	477	10981	59.1 (7.0)	-	Illumina Infinium Global Screening Array v1	Haplotype Reference Consortium reference panel for European populations (v1.1 from 2016)	19669229	23
Malmo Diet and Cancer Study	EA	F	526	16927	57.4 (7.9)	-	Illumina Infinium Global Screening Array v1	Haplotype Reference Consortium reference panel for European populations (v1.1 from 2016)	20874630	23
Mass General Brigham Biobank	EA	All	2368	45323	53.4 (17.1)	0.556	Illumina Global Screening Array	TOPMed r2	11403352	24
Mass General Brigham Biobank	EA	M	1427	19294	56.2 (16.5)	-	Illumina Global Screening Array	TOPMed r2	11754111	24
Mass General Brigham Biobank	EA	F	941	26028	15.2 (17.2)	-	Illumina Global Screening Array	TOPMed r2	12321712	24
Million Veteran Program	EA	All	22235	421730	63.7 (13.7)	0.075	Custom Axiom array (MVP1.0)	TOPMed r2	9998925	25
Million Veteran Program	EA	M	21577	389234	64.6 (13.2)	-	Custom Axiom array (MVP1.0)	TOPMed r2	9998742	25
Million Veteran Program	EA	F	658	32496	52.6 (13.8)	-	Custom Axiom array (MVP1.0)	TOPMed r2	9998270	25
Million Veteran Program	AA	All	2531	115520	57.6 (12.3)	0.138	Custom Axiom array (MVP1.0)	TOPMed r2	12929386	25
Million Veteran Program	AA	M	2413	99344	58.9 (11.8)	-	Custom Axiom array (MVP1.0)	TOPMed r2	12932395	25
Million Veteran Program	AA	F	118	16176	48.9 (11.4)	-	Custom Axiom array (MVP1.0)	TOPMed r2	12911593	25
Million Veteran Program	HA	All	1215	48326	54.9 (15.6)	0.098	Custom Axiom array (MVP1.0)	TOPMed r2	12265196	25
Million Veteran Program	HA	M	1188	43507	56.1 (15.4)	-	Custom Axiom array (MVP1.0)	TOPMed r2	12226581	25
Penn Medicine Biobank	EA	All	2507	23991	61.2 (16.9)	0.452	Illumina Global Screening Array v.2.0	TOPMed r2	34599070	26
Penn Medicine Biobank	EA	M	1654	12668	64.3 (15.6)	-	Illumina Global Screening Array v.2.0	TOPMed r2	26915009	26
Penn Medicine Biobank	EA	F	853	11323	57.5 (17.6)	-	Illumina Global Screening Array v.2.0	TOPMed r2	25280496	26
Penn Medicine Biobank	AA	All	336	9909	55.3 (16.3)	0.632	Illumina Global Screening Array v.2.0	TOPMed r2	43569145	26
Penn Medicine Biobank	AA	M	166	3557	59.6 (14.6)		Illumina Global Screening Array v.2.0	TOPMed r2	31595064	26
Penn Medicine Biobank	AA	F	118	16176	52.9 (16.7)		Illumina Global Screening Array v.2.0	TOPMed r2	37762803	26
UK Biobank	EA	ALL	4340	262531	62.1 (4.1)	53.73	Affymetrix UK Biobank Axiom Array	HRC1.1	37590172	27
UK Biobank	EA	M	2765	120722	61.95 (4.1)	-	Affymetrix UK Biobank Axiom Array	HRC1.1	39352921	27
UK Biobank	EA	F	1575	141809	62.27 (4.1)	-	Affymetrix UK Biobank Axiom Array	HRC1.1	39352971	27
Northern Sweden Health and Disease Study	EA	ALL	216	428	62.44 (4.3)	53.42	Affymetrix UK Biobank Axiom Array r3	TOPMED	12250704	28
Northern Sweden Health and Disease Study	EA	M	100	200	61.27 (3.3)	-	Affymetrix UK Biobank Axiom Array r3	TOPMED	10595366	28
Northern Sweden Health and Disease Study	EA	F	116	228	63.46 (4.7)	-	Affymetrix UK Biobank Axiom Array r3	TOPMED	10873649	28
Cohort of Swedish Men Clinical subcohort (COSMC) and SMCC, subcohorts of the Swedish national research infrastructure SIMPLER	EA	All	198	6152	56.9 (7.4)	0.33	Illumina Infinium Global Screening Array version 3	1000G phase3 (v5) in tgp.ph3/ and HRC v1.1 in hrc1.1/	16364026	29
COSMC, subcohort in SIMPLER	EA	M	157	3958	57.0 (7.7)	-	Illumina Infinium Global Screening Array version 3	1000G phase3 (v5) in tgp.ph3/ and HRC v1.1 in hrc1.1/	15560915	29
Swedish Infrastructure for Medical Population-Based Life Course and Environmental Research (SIMPLER)	EA	All	1023	24387	59.8 (9.1)	0.19	Illumina Infinium Global Screening Array version 3	1000G phase3 (v5) in tgp.ph3/ and HRC v1.1 in hrc1.1/	19735664	30
SIMPLER	EA	M	853	19865	59.0 (8.9)	-	Illumina Infinium Global Screening Array version 3	1000G phase3 (v5) in tgp.ph3/ and HRC v1.1 in hrc1.1/	20501750	30
SIMPLER	EA	F	170	4522	62.8 (8.9)	-	Illumina Infinium Global Screening Array version 3	1000G phase3 (v5) in tgp.ph3/ and HRC v1.1 in hrc1.1/	15917133	30
Footnote: summary of cohort characteristics for contributing IAVGC cohorts. Abbreviations as follows: EA, European ancestry, AA, African ancestry, HA, Hispanic ancestry, EAS, East Asian ancestry, SAS, South Asian ancestry

## Sheet: ST2
Supplemental Table 2: Aortic stenosis claims based diagnosis codes for phenotype definition in IAVGC
Code	Description	Coding System	Detail
33361	Transcatheter aortic valve replacement (TAVR/TAVI) with prosthetic valve; percutaneous femoral artery approach	CPT	Inclusion criteria: AVR
33362	Transcatheter aortic valve replacement (TAVR/TAVI) with prosthetic valve; open femoral artery approach	CPT	Inclusion criteria: AVR
33363	Transcatheter aortic valve replacement (TAVR/TAVI) with prosthetic valve; open axillary artery approach	CPT	Inclusion criteria: AVR
33364	Transcatheter aortic valve replacement (TAVR/TAVI) with prosthetic valve; open iliac artery approach	CPT	Inclusion criteria: AVR
33365	Transcatheter aortic valve replacement (TAVR/TAVI) with prosthetic valve; transaortic approach (e.g., median sternotomy, mediastinotomy)	CPT	Inclusion criteria: AVR
33366	Transcatheter aortic valve replacement (TAVR/TAVI) with prosthetic valve; transapical exposure (eg, left thoracotomy)	CPT	Inclusion criteria: AVR
33367	Transcatheter aortic valve replacement (TAVR/TAVI) with prosthetic valve; cardiopulmonary bypass support with percutaneous peripheral arterial and venous cannulation (e.g., femoral vessels) (list separately in addition to code for primary procedure)	CPT	Inclusion criteria: AVR
33368	Transcatheter aortic valve replacement (TAVR/TAVI) with prosthetic valve; cardiopulmonary bypass support with open peripheral arterial and venous cannulation (e.g., femoral, iliac, axillary vessels) (list separately in addition to code for primary procedure)	CPT	Inclusion criteria: AVR
33369	Transcatheter aortic valve replacement (TAVR/TAVI) with prosthetic valve; cardiopulmonary bypass support with central arterial and venous cannulation (e.g., aorta, right atrium, pulmonary artery) (list separately in addition to code for primary procedure)	CPT	Inclusion criteria: AVR
33405	Replacement, aortic valve, open, with cardiopulmonary bypass; with prosthetic valve other than homograft or stentless valve	CPT	Inclusion criteria: AVR
33406	Replacement, aortic valve, with cardiopulmonary bypass; with allograft valve (freehand)	CPT	Inclusion criteria: AVR
33410	Replacement, aortic valve, with cardiopulmonary bypass; with stentless tissue valve	CPT	Inclusion criteria: AVR
33411	Replacement, aortic valve; with aortic annulus enlargement, noncoronary sinus	CPT	Inclusion criteria: AVR
33412	Replacement, aortic valve, with transventricular aortic annulus enlargement	CPT	Inclusion criteria: AVR
33413	Replacement, aortic valve; by translocation of autologous pulmonary valve with allograft replacement of pulmonary valve (Ross procedure)	CPT	Inclusion criteria: AVR
02RF07Z	Replacement of aortic valve with autologous tissue substitute, open approach	CPT	Inclusion criteria: AVR
02RF08Z	Replacement of aortic valve with zooplastic tissue, open approach	CPT	Inclusion criteria: AVR
02RF0JZ	Replacement of aortic valve with synthetic substitute, open approach	CPT	Inclusion criteria: AVR
02RF0KZ	Replacement of aortic valve with nonautologous tissue substitute, open approach	CPT	Inclusion criteria: AVR
02RF3JZ	Replacement of aortic valve with synthetic substitute, percutaneous approach	CPT	Inclusion criteria: AVR
02RF4JZ	Replacement of aortic valve with synthetic substitute, percutaneous endoscopic approach	CPT	Inclusion criteria: AVR
I35.0	Nonrheumatic aortic (valve) stenosis	ICD-10	Inclusion criteria: AS diagnosis
Q20	Congenital malformations of cardiac chambers and connections	ICD-10	Exclusion criteria: congenital heart disease
Q21	Congenital malformations of cardiac septa	ICD-10	Exclusion criteria: congenital heart disease
Q22	Congenital malformations of pulmonary and tricuspid valves	ICD-10	Exclusion criteria: congenital heart disease
Q23	Congenital malformations of aortic and mitral valves	ICD-10	Exclusion criteria: congenital heart disease
35.05	Endovascular replacement of aortic valve	ICD-9	Inclusion criteria: AVR
35.21	Open and other replacement of aortic valve with tissue graft	ICD-9	Inclusion criteria: AVR
35.22	Open and other replacement of aortic valve	ICD-9	Inclusion criteria: AVR
424.1	Aortic Valve Disorders	ICD-9	Inclusion criteria: AS diagnosis
746	Other congenital anomalies of heart	ICD-9	Exclusion criteria: congenital heart disease
747	Other congenital anomalies of circulatory system	ICD-9	Exclusion criteria: congenital heart disease
Footnote: Table outlining all ICD-9, ICD-10, and CPT codes used in the aortic stenosis (AS) phenotype definition. Detail column provides input on how codes were used. Individuals were included if they met any single instance (with the exception of the ICD9 424.1, which required at least 2 instances) for an aortic valve replacement (AVR) or AS diagnosis (inclusion criteria) and did not have any si…

## Sheet: ST3
Supplemental Table 3: Summary of lead variants and causal gene prioritization by analysis
rsID	chr_pos	Analysis	Location	Risk Allele	RAF	OR [95% CI]	P-value	Q P-value	Nearest Gene	cS2G	cS2G score	eQTL gene set	Coding gene set	Gene list	TWAS	ESS	Valve proteomics (Cal vs ND, Circulation 2018)	Valve proteomics (Cal vs ND, Circulation 2023)	VIC proteomics (Fibrosa, OM+PM vs NM, Circulation 2018)	VIC proteomics (Ventricularis, OM+PM vs NM, Circulation 2018)	Valve transcriptomics (Cal vs ND, Circulation 2018)	Valve transcriptomics (Fib vs ND, Circulation 2018)	Prioritized Gene	N Consensus	Prior AS Locus	Evidence for aortic valve expression	effects
rs2817178	1_3130688	CAS_all	intron_variant	C	0.543353	1.04 [1.03-1.05]	2.84e-13	0.691898	PRDM16					PRDM16	PRDM16								PRDM16	2		X	++++++?+++-++-++++?--+++-++++++++-+
rs112592385	1_15678931	CAS_all	downstream_gene_variant	CT	0.757934	1.04 [1.03-1.05]	4.89e-09	0.820082	PLEKHM2				PLEKHM2	PLEKHM2									PLEKHM2	2			++?++-+++++++-+-??++?+?-+?+?+-++--?
rs12141569	1_21546509	CAS_all	intron_variant	C	0.301545	1.07 [1.06-1.08]	9.91e-38	0.589451	ALPL			NBPF3, ALPL		NBPF3, ALPL			ALPL (Detected)	ALPL (Detected)			ALPL (Increased)	ALPL (Increased)	ALPL	4	rs3753782 (ALPL)	X	+++++++++++++++++++++++-++--+--++?+
rs77608177	1_27461641	CAS_all	intron_variant	A	0.96577	1.07 [1.05-1.09]	1.01e-11	0.372364	WASF2	CD164L2	1		CD164L2	WASF2, CD164L2				WASF2 (Decreased)					WASF2	2		X	++++++++++-++?+++++-+--+-++++++++++
rs2694594	1_53709173	CAS_all	intron_variant	C	0.624066	1.05 [1.04-1.06]	3.09e-15	0.448752	GLIS1					GLIS1		GLIS1 (0.17)					GLIS1 (Decreased)		GLIS1	2		X	+++++++++++++++++++--++-++-++++--?+
rs11591147	1_55039974	CAS_all	missense_variant	G	0.991978	1.21 [1.16-1.26]	1.1e-17	0.843943	PCSK9	PCSK9	0.931		PCSK9	PCSK9			PCSK9 (Detected)	PCSK9 (Decreased)					PCSK9	4		X	+++++++++++++-++++++++++---+?-++-??
rs11161617	1_85447855	CAS_all	intron_variant	T	0.856171	1.05 [1.03-1.06]	5.6e-12	0.632928	DDAH1	DDAH1	0.798			DDAH1									DDAH1	2			++++++++++-++++++++++-+--+-++-+-+++
rs76709100	1_86386370	CAS_all	intron_variant	AT	0.277218	1.04 [1.03-1.05]	1.67e-10	0.174403	ODF2L			ODF2L		ODF2L	ODF2L								ODF2L	3		X	++?+++-+-++?++++??++?+?++?-?+-+-++?
rs1856047	1_87432224	CAS_all	intergenic_variant	A	0.451277	1.05 [1.04-1.07]	1.02e-21	0.023575	LMO4					LMO4							LMO4 (Decreased)		LMO4	2	rs2077522 (LMO4)	X	++++++++-+-++++-+++++--+-+++++-++?+
rs3806340	1_88683110	CAS_all	upstream_gene_variant	G	0.4757	1.03 [1.02-1.05]	2.2e-10	0.678238	PKN2	KYAT3	0.882	KYAT3		KYAT3, PKN2									KYAT3	2			+++++-++-+++++-++-++++--+---+--++?+
rs6702619	1_99580690	CAS_all	intron_variant,non_coding_transcript_variant	G	0.139969	1.14 [1.13-1.15]	1.73e-124	0.055198	PALMD	PALMD	1			PALMD	PALMD				PALMD (Detected)	PALMD (Detected)			PALMD	4	rs6702619 (PALMD)	X	+++++++++++++++++++++++++++++-+++-+
rs602633	1_109278889	CAS_all	downstream_gene_variant	G	0.79297	1.08 [1.06-1.09]	7.83e-31	0.677803	PSRC1	PSRC1	1	SORT1		PSRC1, SORT1	PSRC1				SORT1 (Detected)	SORT1 (Detected)	PSRC1 (Decreased)		PSRC1	4	rs12740374 (CELRS2)	X	++++++++++++++++++-+-+++---+++-++++
rs5777384	1_119161315	CAS_all	intron_variant,non_coding_transcript_variant	GA	0.38307	1.04 [1.03-1.05]	2.25e-10	0.362567	WARS2			WARS2, RP11-418J17.1		WARS2, RP11-418J17.1									WARS2	2			+++++++++-++-+++??++?-?-+?+?+++++?+
rs11205303	1_149934520	CAS_all	downstream_gene_variant	C	0.235901	1.05 [1.04-1.07]	6.94e-21	0.933444	MTMR11	MTMR11	1	MTMR11		MTMR11									CERS2	1			++++++++++++++?++++++?++-+++++?+?++
rs7512646	1_154447926	CAS_all	intron_variant	G	0.592009	1.05 [1.04-1.06]	5.16e-17	0.12131	IL6R			IL6R	IL6R	IL6R									IL6R	3			++++++++-+++++++++++++++-+++----+++
rs71628140	1_159603889	CAS_all	downstream_gene_variant	A	0.027556	1.1 [1.06-1.14]	4.37e-08	0.932643	APCS					APCS			APCS (Detected)	APCS (Detected)					APCS	2		X	+++++-++++-+++++++++-++++++-?--+-+-
rs17550940	1_170688194	CAS_all	intron_variant	C	0.207975	1.08 [1.06-1.09]	7.7e-36	0.000594	PRRX1					PRRX1	PRRX1	PRRX1 (0.12)							PRRX1	2	rs1016819 (PRRX1)	X	++++++++++-++++++++--+-+-++-++++++-
rs10922149	1_196940900	CAS_all	upstream_gene_variant	T	0.081573	1.05 [1.03-1.07]	2.78e-08	0.396978	CFHR2			KCNT2		CFHR2, KCNT2			CFHR2 (Detected)	CFHR2 (Detected)					CFHR2	2		X	+++++-+++++++--+--+-++++++--++++-++
rs650720	1_201780028	CAS_all	intron_variant	T	0.332267	1.07 [1.06-1.08]	2.17e-35	0.741996	NAV1	NAV1	1			NAV1	NAV1								NAV1	3	rs682112 (NAV1)	X	+++++++++++?+++++++++++-++++++-+-?+
rs11240351	1_205075211	CAS_all	3_prime_UTR_variant	G	0.744418	1.03 [1.02-1.04]	3.88e-08	0.615468	CNTN2	CNTN2	0.93	DSTYK, TMEM81		CNTN2, DSTYK, TMEM81									CNTN2	2			++++--+++++?+++--++-+--+-+-++-+--++
rs10863444	1_219290802	CAS_all	upstream_gene_variant	T	0.296862	1.03 [1.02-1.04]	5.51e-09	0.70131	LYPLAL1			RP11-392O17.2, LYPLAL1		RP11-392O17.2, LYPLAL1			LYPLAL1 (Detected)						LYPLAL1	3		X	+++++++++++?++++-+--++-++-++++++-++
rs1153965	1_223751725	CAS_all	intron_variant	A	0.845856	1.05 [1.04-1.07]	3.48e-09	0.705693	CAPN2	CAPN2	1	CAPN2	TP53BP2 (damaging)	CAPN2, TP53BP2	TP53BP2		CAPN2 (Detected)	CAPN2 (Detected)	CAPN2 (Detected)	CAPN2 (Detected)			TP53BP2	2		X	+++-+++++-+?-++++--++++++++++--+-++
rs2794763	1_236586349	CAS_all	missense_variant	T	0.56966	1.04 [1.03-1.05]	1.94e-10	0.523157	HEATR1	HEATR1	1		HEATR1 (damaging)	HEATR1	HEATR1								HEATR1	4		X	+++-++++-++?+---++++--++--++++++-++
rs12080886	1_243222734	CAS_all	intron_variant	T	0.743451	1.04 [1.03-1.06]	1.04e-13	0.491611	CEP170			SDCCAG8	SDCCAG8	CEP170, SDCCAG8					CEP170 (Detected)	CEP170 (Detected)			CEP170	2		X	+++-++-++++??-+++++-++++-+--++-+-?+
rs2947411	2_614168	CAS_all	intergenic_variant	G	0.85458	1.04 [1.03-1.05]	1.67e-08	0.324339	TMEM18					TMEM18									TMEM18	1			++++++-++++++++++-+-++---+--++-+-++
rs6542680	2_3592552	CAS_all	upstream_gene_variant	C	0.44785	1.04 [1.03-1.05]	3.05e-09	0.945267	COLEC11	COLEC11	1	RSEH1-AS1, ALLC		COLEC11, RSEH1-AS1, ALLC		COLEC11 (0.15)							COLEC11	2			++++++++-++++++++++++-+--+-++-+++?+
rs389411	2_7012454	CAS_all	intron_variant	C	0.78314	1.07 [1.06-1.09]	8.61e-36	0.408993	RNF144A	RNF144A	0.882	RNF144A		RNF144A									RNF144A	3	rs771264 (RNF144A)		+++++++++++++-+++++++++++--++--++++
rs13018466	2_11177100	CAS_all	intron_variant	C	0.445496	1.04 [1.03-1.05]	2.63e-12	0.393354	SLC66A3				ROCK2	SLC66A3, ROCK2									SLC66A3	1			++++++++++++++-++++-+++-+-++---++?+
rs10184446	2_19827902	CAS_all	downstream_gene_variant	G	0.448641	1.03 [1.02-1.05]	6.94e-10	0.782259	TTC32					TTC32									TTC32	1			++++++++++-++++++++---++-++++++++++
rs5742904	2_21006288	CAS_all	missense_variant	T	0.000588	3.35 [2.46-4.55]	1.32e-14	0.584205	APOB				APOB (damaging)	APOB			APOB (Increased)	APOB (Increased)	APOB (Detected)	APOB (Detected)			APOB	3		X	?+??+++?++???++?????????????????-??
rs563406543	2_25878690	CAS_all	upstream_gene_variant	G	0.003362	1.17 [1.11-1.23]	9.25e-09	0.143011	ASXL2	ASXL2	1			ASXL2									ASXL2	2		X	+++--+++++++-++++++-+-+?++++?+-?--?
rs780093	2_27519736	CAS_all	intron_variant	T	0.417229	1.03 [1.02-1.04]	1.5e-08	0.486085	GCKR	GCKR	1	NRBP1, SNX17		GCKR, NRBP1, SNX17				SNX17 (Detected)	NRBP1 (Detected), SNX17 (Detected)	NRBP1 (Detected), SNX17 (Detected)			GCKR	2			+++++++--+++++++++-+++-+--+---+++-+
rs2372785	2_36925756	CAS_all	intron_variant	G	0.524773	1.03 [1.02-1.04]	2.15e-08	0.042258	STRN	STRN	1	STRN, RP11-288C18.1, GPATCH11		STRN, RP11-288C18.1, GPATCH11					STRN (Detected)	STRN (Detected)			STRN	4		X	++++++++-++++---++++-++++-++++++-?+
rs71442903	2_42678716	CAS_all	intron_variant	T	0.006163	1.14 [1.09-1.19]	8.8e-10	0.120247	MTA3					MTA3									MTA3	1			+++++-+++++-++++++++----+--+?+++-+-
rs62139061	2_65271671	CAS_all	downstream_gene_variant	C	0.139481	1.06 [1.05-1.08]	4.06e-25	0.854154	ACTR2	ACTR2	1	ACTR2		ACTR2			ACTR2 (Detected)	ACTR2 (Detected)	ACTR2 (Detected)	ACTR2 (Detected)			ACTR2	4	rs62139061 (ACTR2)	X	++++++++++++++++++++++-++-+++++++-+
rs6708393	2_71575410	CAS_all	intron_variant	T	0.738826	1.04 [1.03-1.05]	3.15e-13	0.670767	DYSF	DYSF	1			DYSF							DYSF (Increased)		DYSF	3		X	+++++++++++++++++++++--+---+---+-?+
rs2252641	2_145043894	CAS_all	intron_variant,non_coding_transcript_variant	C	0.710474	1.1 [1.09-1.11]	4.16e-66	0.075614	ZEB2	TEX41	1			ZEB2, TEX41									ZEB2	1	rs72854462 (ZEB2)		++++++++++++++++-+++++++++++++-++++
rs2595382	2_186764768	CAS_all	3_prime_UTR_variant	G	0.090625	1.06 [1.04-1.08]	2e-08	0.914199	FAM171B					FAM171B									FAM171B	1			+++?++++-+++?+++++-+-++-++-+++-++-?
rs1278892379	2_190445861	CAS_all	intron_variant	A	0.956655	1.05 [1.03-1.07]	9.14e-09	0.807068	MFSD6					MFSD6									MFSD6	1			+++++?+++++?++++??++?+?++?-?-+++-+-
rs7608342	2_215381357	CAS_all	intron_variant	G	0.215648	1.04 [1.02-1.05]	8.05e-10	0.846611	FN1			ATIC		FN1, ATIC		FN1 (0.13)	FN1 (Increased); ATIC (Detected)	FN1 (Detected); ATIC (Detected)	FN1 (Detected); ATIC (Detected)	FN1 (Detected); ATIC (Detected)			FN1	2		X	++++++++++-?++-+++-+-++-+++-+++++?+
rs61741262	2_217804502	CAS_all	missense_variant	T	0.942479	1.06 [1.04-1.08]	5.72e-11	0.557726	TNS1	TNS1	0.99		TNS1	TNS1			TNS1 (Detected)	TNS1 (Detected)	TNS1 (Detected)	TNS1 (Detected)			TNS1	4		X	++++++-++++?+++++++----+--+-+++++??
rs2943635	2_226212661	CAS_all	regulatory_region_variant	T	0.839192	1.04 [1.02-1.05]	1.17e-09	0.913562	NYAP2			IRS1		NYAP2,IRS1									NYAP2	1			++++++-++++?++++++++--++++---++++-+
rs6791877	3_11432880	CAS_all	intron_variant	A	0.704418	1.05 [1.04-1.07]	9.74e-14	0.955063	ATG7					ATG7					ATG7 (Detected)	ATG7 (Detected)			ATG7	2		X	+++++++++-++++++++--++++++++++-+-?+
rs10531920	3_37139154	CAS_all	intron_variant	TAAAC	0.764379	1.03 [1.02-1.04]	4.9e-09	0.042096	LRRFIP2					LRRFIP2				LRRFIP2 (Detected)	LRRFIP2 (Detected)	LRRFIP2 (Detected)			LRRFIP2	2		X	+++-+-+++-+++-++??++?+?-+?-?++-++?+
rs11130602	3_57961441	CAS_all	intergenic_variant	G	0.366157	1.05 [1.04-1.06]	1.01e-21	0.001818	SLMAP	FLNB	1			SLMAP, FLNB	FLNB		SLMAP (Detected); FLNB (Increased)	FLNB (Detected)	SLMAP (Detected); FLNB (Detected)	SLMAP (Detected); FLNB (Detected)	FLNB (Increased)		FLNB	4	rs1522387 (SLMAP)	X	+++++--+++++++++-+--++-++---+++--?+
rs62245373	3_66438990	CAS_all	intron_variant	T	0.227867	1.03 [1.02-1.04]	1.91e-08	0.352795	SLC25A26			SLC25A26		SLC25A26									SLC25A26	2			+++-+++-+-+++++++--++-+--+--++-++?-
rs828609	3_98785833	CAS_all	intron_variant	A	0.319287	1.03 [1.02-1.04]	8.59e-09	0.460423	ST3GAL6	ST3GAL6	0.798			ST3GAL6									ST3GAL6	2			+++++++++++++++-++-+++++++++-+-+-?+
rs17843768	3_124729538	CAS_all	upstream_gene_variant	A	0.092345	1.05 [1.03-1.07]	1.76e-08	0.114731	UMPS	UMPS	1			UMPS			UMPS (Detected)		UMPS (Detected)	UMPS (Detected)			UMPS	3		X	+++++++-++-+?--++-+-+-+++--++++++++
rs55914222	3_128484100	CAS_all	intron_variant	C	0.023035	1.1 [1.06-1.13]	3.78e-08	0.399894	GATA2					GATA2									GATA2	1			+++++-+++--+++-++++++++?-+-+++++++?
rs695983	3_136345705	CAS_all	intron_variant	A	0.772069	1.04 [1.03-1.06]	1.01e-12	0.333681	STAG1			RP11-731C17.2		STAG1,RP11-731C17.2									STAG1	1	rs56853411 (NCK1)		+++++++-+-+-+++++++++++-+++-+--+-?+
rs4681529	3_149618847	CAS_all	intron_variant	A	0.560675	1.03 [1.02-1.05]	1.5e-08	0.014201	WWTR1					WWTR1									WWTR1	1			+++++++++?-+++++++++-----+--++-++?-
rs6787361	3_154048509	CAS_all	intron_variant,non_coding_transcript_variant	G	0.215162	1.06 [1.05-1.07]	2.7e-19	0.471713	ARHGEF26	ARHGEF26-AS1	1			ARHGEF26							ARHGEF26 (Decreased)		ARHGEF26	2	rs111825950 (ARHGEF26)	X	+++-++++++++?+-++++--+++++--++++-?+
rs60460891	3_160450981	CAS_all	upstream_gene_variant	T	0.651131	1.03 [1.02-1.04]	2.76e-09	0.6622	TRIM59	TRIM59	1			TRIM59									TRIM59	2			+++++++++++-+++-+++++-+++++-+-++-++
rs59030006	3_169489687	CAS_all	intron_variant	T	0.483229	1.07 [1.05-1.08]	4.17e-33	0.299648	MECOM			MECOM		MECOM									MECOM	2	rs11330858 (MECOM)		++++++++++++++-++++++-+++-++++++--+
rs7637779	3_172257056	CAS_all	intron_variant	A	0.509284	1.04 [1.02-1.05]	1.78e-10	0.095102	FNDC3B				FNDC3B	FNDC3B					FNDC3B (Detected)	FNDC3B (Detected)			FNDC3B	3		X	+++++-++-+--+++++++--++--+--++-++?+
rs1706003	3_194579238	CAS_all	upstream_gene_variant	G	0.787139	1.06 [1.05-1.07]	3.38e-25	0.026498	TMEM44	ATP13A3	0.882	ATP13A3, TMEM44		TMEM44, ATP13A3	ATP13A3				ATP13A3 (Detected)	ATP13A3 (Detected)			ATP13A3	4	rs1706003 (TMEM44)	X	+++++++++++-++++++++++++++-++-+++?+
rs2293232	3_195770272	CAS_all	missense_variant	T	0.20788	1.06 [1.05-1.08]	7e-16	0.08818	MUC4	MUC4	0.914	MUC20, SDHAP1	MUC4 (damaging)	MUC4,MUC20,SDHAP1	MUC4								MUC4	4	rs3103933 (MUC4)	X	++++++++-+-+++++++---++++-++++++--+
rs62289340	4_7877300	CAS_all	intron_variant	T	0.158354	1.07 [1.05-1.08]	4.29e-32	0.162426	AFAP1	AFAP1	1			AFAP1	AFAP1				AFAP1 (Detected)	AFAP1 (Detected)			AFAP1	4	rs10929458 (AFAP1)	X	++++++++++-++++++++++++++++++++-+?+
rs711347	4_52060050	CAS_all	intron_variant	T	0.513049	1.04 [1.03-1.05]	4.95e-10	0.514743	SPATA18	SGCB	1			SPATA18, SGCB			SGCB (Detected)	SGCB (Detected)					SGCB	2		X	+++++-+++++++-+-+++++-+-+++++-++-?+
rs4864857	4_54223647	CAS_all	intron_variant	C	0.215803	1.06 [1.05-1.08]	2.4e-20	0.003787	PDGFRA					PDGFRA					PDGFRA (Detected)	PDGFRA (Detected)			PDGFRA	2	rs147558377 (PDGFRA)	X	+++-++++++++++--++-++-++-++++-+++-+
rs10025351	4_76472942	CAS_all	intron_variant	C	0.775909	1.03 [1.02-1.04]	1.17e-09	0.370277	SHROOM3			FAM47E-STBD1, FAM47E		SHROOM3, FAM47E-STBD1,FAM47E									SHROOM3	1			+++++++++++++-+++++--++++++-+-++--+
rs12710823	4_85797697	CAS_all	intron_variant	A	0.299739	1.05 [1.04-1.06]	4.64e-15	0.138066	ARHGAP24	ARHGAP24	1	ARHGAP24		ARHGAP24									ARHGAP24	3			+++-+++++-+++++++-+-+++-+-+-+--++?+
rs13107325	4_102267552	CAS_all	missense_variant	C	0.988599	1.07 [1.05-1.1]	4.75e-10	0.451658	SLC39A8	SLC39A8	1		SLC39A8	SLC39A8							SLC39A8 (Increased)		SLC39A8	4		X	+++-+++-+++++-+++++-++++-+-+--++-+-
rs12502542	4_108216398	CAS_all	intron_variant,non_coding_transcript_variant	G	0.34125	1.06 [1.05-1.07]	7.08e-26	0.280696	LEF1			CYP2U1		LEF1, CYP2U1	LEF1						CYP2U1 (Decreased)		LEF1	2		X	++++++-+++++++-+-+-+++++++++++-++?+
rs10446728	4_119898328	CAS_all	intergenic_variant	T	0.332763	1.03 [1.02-1.04]	2.15e-08	0.607941	MAD2L1					MAD2L1									MAD2L1	1			++++++++-+-+++++-+-+--++++--++++--+
rs9307578	4_125792965	CAS_all	intron_variant,non_coding_transcript_variant	G	0.269885	1.03 [1.02-1.04]	5.18e-09	0.856568	FAT4					FAT4		FAT4 (0.14)							FAT4	1			+++++++++++++--+++-+--++++++++++-?+
rs142036542	4_139755495	CAS_all	intron_variant	T	0.970158	1.1 [1.08-1.12]	5.65e-20	0.883464	MAML3					MAML3									MAML3	1			++++++++++++++++++++++++---+---++++
rs28702961	4_145847788	CAS_all	intron_variant	T	0.676602	1.03 [1.02-1.05]	1.15e-09	0.660152	ZNF827	ZNF827	1			ZNF827									ZNF827	2			+++++++++-+++++++++-+---+++++--+-++
rs7696431	4_168766574	CAS_all	intron_variant	T	0.395271	1.04 [1.02-1.05]	1.18e-10	0.434154	PALLD	PALLD	0.882	PALLD		PALLD	PALLD		PALLD (Decreased)	PALLD (Decreased)	PALLD (Detected)	PALLD (Detected)			PALLD	5		X	++++++++++++++++++++++-++++-++++-?+
rs4990988	5_692915	CAS_all	intron_variant	A	0.293679	1.05 [1.03-1.06]	1.37e-09	0.327753	TPPP	TPPP	1	TPPP		TPPP				TPPP (Detected)			TPPP (Decreased)		TPPP	5		X	+?+++?+++?-++?++?????+?--?-?+-?++?+
rs12188931	5_10674825	CAS_all	downstream_gene_variant	T	0.232702	1.04 [1.02-1.05]	4.69e-09	0.961526	DAP					DAP							DAP (Decreased)		DAP	2		X	++++++++++++++++++++++--++-++++-+-+
rs1061813	5_14847222	CAS_all	intron_variant	G	0.257893	1.03 [1.02-1.04]	1.7e-08	0.005211	ANKH			ANKH		ANKH		ANKH (0.10)		ANKH (Detected)					ANKH	3		X	+++-+--++++++++++++--++----+++--+?+
rs7713979	5_51418722	CAS_all	intergenic_variant	G	0.297055	1.04 [1.03-1.05]	2.28e-13	0.320343	ISL1					ISL1	ISL1								ISL1	2		X	++++++++++-+++-+-+++++++---+-+-++++
rs6871667	5_75308917	CAS_all	intergenic_variant	A	0.533885	1.03 [1.02-1.04]	1.84e-08	0.799241	HMGCR			COL4A3BP		HMGCR, COL4A3BP	HMGCR								HMGCR	2		X	+++--+++++++-+++++++-+++-+++++++-++
rs141825703	5_82445507	CAS_all	intergenic_variant	CA	0.918779	1.05 [1.04-1.07]	4.52e-12	0.129603	RPS23					RPS23			RPS23 (Detected)	RPS23 (Detected)	RPS23 (Detected)	RPS23 (Detected)			RPS23	2		X	++++++++++++++-+??+-?+?++?+?---++?+
rs10060113	5_83446606	CAS_all	intergenic_variant	A	0.004164	1.16 [1.11-1.22]	1.24e-11	0.992704	VCAN	VCAN	1			VCAN		VCAN (0.35)	VCAN (Detected)	VCAN (Decreased)	VCAN (Detected)	VCAN (Detected)			VCAN	3		X	++++++++++++++-+++++-++--+-+?-++++-
rs62361338	5_108776658	CAS_all	intron_variant	G	0.872885	1.05 [1.03-1.06]	4.63e-13	0.108864	FER			FER		FER									FER	2			+++++-++++++++-+++--++++-++-+----++
rs7725897	5_123340677	CAS_all	downstream_gene_variant	T	0.297781	1.05 [1.04-1.06]	1.66e-13	0.477929	CEP120			PPIC, RN7SL689P, CEP120	CEP120	CEP120,PPIC,RN7SL689P			PPIC (Detected)	PPIC (Increased)	PPIC (Detected)	PPIC (Detected)			CEP120	2			++++++++-+-++++++++++-++++-+-+-+-++
rs36716	5_128227871	CAS_all	regulatory_region_variant	G	0.681776	1.04 [1.03-1.05]	1.03e-11	0.435637	FBN2	FBN2	1			FBN2			FBN2 (Detected)	FBN2 (Detected)					FBN2	3		X	++++-+++++++++++-+++++++-++++++-++-
rs12523235	5_150139588	CAS_all	intron_variant	C	0.832238	1.04 [1.03-1.05]	1.14e-08	0.731001	PDGFRB	PDGFRB	1			PDGFRB			PDGFRB (Decreased)	PDGFRB (Detected)	PDGFRB (Detected)	PDGFRB (Detected)			PDGFRB	3		X	++++++++++-++++---+-+++++++-+-+-+-+
rs11135046	5_158803005	CAS_all	intron_variant	T	0.350309	1.05 [1.04-1.06]	8.03e-17	0.451597	EBF1	EBF1	1			EBF1									EBF1	2			+++++-++-+++++-++-++-+++++-+++-++?+
rs4868244	5_173249237	CAS_all	downstream_gene_variant	A	0.871806	1.04 [1.03-1.05]	5.27e-09	0.52322	NKX2-5			BNIP1		NKX2-5, BNIP1									NKX2-5	1	rs1965668 (NKX2-5)		+++++++++-+++++--+++-+-+--+-+++++?+
rs11741640	5_177365742	CAS_all	intron_variant	G	0.767645	1.04 [1.03-1.06]	3.48e-11	0.06298	RGS14	RGS14	0.944	RGS14		RGS14							RGS14 (Increased)		RGS14	4		X	++++?-++++--++--++++++-+-+--++-++++
rs2449447	6_2555012	CAS_all	regulatory_region_variant	C	0.562073	1.04 [1.03-1.05]	1.55e-10	0.752526	MYLK4					MYLK4									MYLK4	1			+++++++-+-+-++-+-+++-+-++++-+-+++++
rs2294424	6_11752318	CAS_all	intron_variant	T	0.474513	1.04 [1.02-1.05]	2.39e-08	0.791278	ADTRP			ADTRP		ADTRP									ADTRP	2			+++-+++-+-++++-+++++++---++++++-+?+
rs7760527	6_12908176	CAS_all	intron_variant	G	0.303562	1.04 [1.03-1.05]	8.65e-13	0.25909	PHACTR1			PHACTR1		PHACTR1									PHACTR1	2			+++-+++++-++++++++--+-+++++-++-++-+
rs13192536	6_18416868	CAS_all	intron_variant	T	0.950158	1.05 [1.03-1.07]	5.47e-09	0.799233	RNF144B			KIF13A		RNF144B, KIF13A					KIF13A (Detected)	KIF13A (Detected)	RNF144B (Increased)		RNF144B	2		X	+++-+++++++++--+++-++--+++--++-+++?
rs3131295	6_32205480	CAS_all	intron_variant	A	0.440306	1.05 [1.04-1.06]	5.5e-19	0.31113	NOTCH4	NOTCH4	1	ATF6B, HLA-DQB1, HLA-DRB5, HLA-DQB2	NOTCH4	NOTCH4,ATF6B, HLA-DQB1, HLA-DRB5, HLA-DQB2	HLA-DQB1, HLA-DRB5, HLA-DQB2		HLA-DQB1 (Detected)	HLA-DQB1 (Detected)					NOTCH4	3			+++++++++++++?-+++++++++-++--+-+--+
rs4151702	6_36678211	CAS_all	upstream_gene_variant	C	0.179938	1.05 [1.03-1.06]	9.88e-12	0.438581	CDKN1A	CDKN1A	1			CDKN1A									CDKN1A	2			+++++-++++-+++++++++-+++-+--+++-+++
rs2064592	6_56609721	CAS_all	intron_variant	T	0.549873	1.03 [1.02-1.04]	3.19e-08	0.781671	DST			DST		DST					DST (Detected)	DST (Detected)			DST	3		X	+++++++++--++++--+++++-+++++++++++-
rs11968293	6_118313535	CAS_all	intron_variant	A	0.621338	1.05 [1.04-1.06]	7.39e-20	0.495935	SLC35F1	PLN	1			SLC35F1, PLN									SLC35F1	1			++++++++++++++-++-+++++--++++++-++?
rs1322756	6_125899077	CAS_all	intron_variant	G	0.418936	1.03 [1.02-1.04]	3.09e-09	0.245748	NCOA7	HEY2	1	HEY2, RP11-624M8.1		HEY2, RP11-624M8.1,NCOA7		HEY2 (0.11)					HEY2 (Decreased)		HEY2	3		X	+++++++--+++++-+-+++-+++-+-++----?+
rs453639	6_131728517	CAS_all	intron_variant	C	0.111974	1.05 [1.04-1.06]	4.8e-19	0.309502	ENPP3	ENPP1	1			ENPP3, ENPP1			ENPP1 (Detected)	ENPP1 (Increased)			ENPP1 (Increased)	ENPP1 (Increased)	ENPP1	3		X	+++++++++++++-+++++++-++---++--++++
rs6570028	6_135754784	CAS_all	intron_variant,non_coding_transcript_variant	C	0.449233	1.04 [1.03-1.05]	6.23e-13	0.069626	PDE7B					PDE7B							PDE7B (Decreased)		PDE7B	2		X	+++-+-++++-+++-+++++-+++-+--+-+--+?
rs4895588	6_141176272	CAS_all	intergenic_variant	A	0.291395	1.05 [1.04-1.07]	1.74e-17	0.734348	NMBR					NMBR									NMBR	1			+++++++++-++++++++++--++-+--++++++?
rs10499288	6_156126076	CAS_all	intron_variant,non_coding_transcript_variant	G	0.160603	1.07 [1.05-1.09]	5.41e-11	0.57865	ARID1B	CLDN20	1			ARID1B, CLDN20									ARID1B	1			+++-++++++++++++++++---+++-++-+++-+
rs74617384	6_160576086	CAS_all	intron_variant	T	0.022508	1.43 [1.4-1.46]	4.78e-261	3.64e-05	LPA	LPA	1			LPA			LPA (Detected)	LPA (Detected)					LPA	3	rs10455872 (LPA)	X	++++++++++++++++++++++++-++++-++--?
rs9801426	7_553384	CAS_all	intron_variant	C	0.620898	1.04 [1.03-1.05]	3.26e-10	0.598049	PRKAR1B	PDGFA	1			PRKAR1B, PDGFA		PDGFA (0.10)	PDGFA (Detected)				PDGFA (Decreased)	PDGFA (Decreased)	PDGFA	3		X	++++++?+--+++++-++?+-+-+--+-+--++??
rs55734480	7_14332384	CAS_all	intron_variant	A	0.252981	1.04 [1.03-1.06]	6.46e-12	0.865247	DGKB	ETV1	1			DGKB, ETV1									DGKB	1			+++++++++?++++-+-+-+++++++-+--++-?+
rs10279302	7_19422919	CAS_all	intron_variant,non_coding_transcript_variant	A	0.341736	1.06 [1.05-1.07]	1.22e-24	0.452141	POLR1F	TWISTNB	1			POLR1F, TWISTNB									POLR1F	1	rs7804522 (FERD3L)		+++-++++++++-+++++--+++-+++-+++++?+
rs1474347	7_22728505	CAS_all	intron_variant	C	0.106437	1.11 [1.1-1.12]	1.55e-79	0.000114	IL6	IL6	0.932	AC073072.5		IL6,AC073072.5							IL6 (Increased)	IL6 (Increased)	IL6	3	rs1800797 (IL6)	X	++++++++++-+++++++++-+-++++-+++++?-
rs11767370	7_28694464	CAS_all	intron_variant	G	0.758654	1.04 [1.03-1.05]	9.13e-11	0.718861	CREB5					CREB5									CREB5	1			+++++++++++++++++++-++++-------+-?+
rs13240826	7_35187290	CAS_all	upstream_gene_variant	C	0.575088	1.05 [1.04-1.06]	2.34e-17	0.844212	TBX20	DPY19L2P1	1			TBX20, DPY19L2P1		TBX20 (0.59)							TBX20	1			+++-++++++++++-+??++?+?+-?+?+++++?+
rs34370233	7_37354645	CAS_all	intron_variant	CA	0.835763	1.04 [1.03-1.06]	3.8e-11	0.44619	ELMO1			ELMO1		ELMO1	ELMO1								ELMO1	3		X	++++++++-++++--+??++?+?+-?+?++-++?-
rs17172071	7_42484091	CAS_all	intergenic_variant	G	0.73608	1.05 [1.04-1.06]	3.83e-15	0.464082	GLI3					GLI3	GLI3								GLI3	2		X	+++++++++++++-++-++-+---++------+?+
rs10481025	7_51137241	CAS_all	intron_variant	G	0.589532	1.04 [1.03-1.05]	1.26e-15	0.991285	COBL	COBL	0.769			COBL									COBL	2			++++++++++++++++-+++++++++++++++-?-
rs4727294	7_77001029	CAS_all	intron_variant,non_coding_transcript_variant	C	0.178778	1.05 [1.03-1.06]	3.56e-08	0.611003	SPDYE17			PMS2P11		SPDYE17, PMS2P11									SPDYE17	1			+++++-+++++++++-??--?+?++?+?---++?+
rs6948442	7_81210180	CAS_all	TF_binding_site_variant	A	0.537219	1.03 [1.02-1.04]	3.85e-08	0.147036	SEMA3C	SEMA3C	1			SEMA3C			SEMA3C (Detected)		SEMA3C (Detected)	SEMA3C (Detected)			SEMA3C	3		X	+++++++++++---+++-++-++--++----++?+
rs7804293	7_92658535	CAS_all	intron_variant	T	0.914491	1.05 [1.04-1.06]	4.18e-15	0.672717	CDK6					CDK6									CDK6	1			++++++++++-+++++++++-+++++-+++-+++-
rs75672964	7_131636251	CAS_all	intergenic_variant	T	0.022342	1.09 [1.06-1.12]	2.91e-12	0.687441	PODXL	PODXL	1			PODXL	PODXL	PODXL (0.12)	PODXL (Detected)	PODXL (Detected)					PODXL	4		X	++++++++--++++-++++-+--++--+++++-??
rs2409091	8_8796547	CAS_all	intron_variant	A	0.584637	1.06 [1.05-1.08]	3.62e-24	0.408025	MFHAS1			ERI1, RP11-62H7.2, MFHAS1, FAM86B3P, RP11-10A14.5		ERI1, RP11-62H7.2, MFHAS1, FAM86B3P, RP11-10A14.5	ERI1, MFHAS1								MFHAS1	2		X	++?++++++++?+?+-??+??+?-+?-?+++++-?
rs12545594	8_13295654	CAS_all	intron_variant	C	0.89459	1.05 [1.03-1.06]	5.47e-09	0.887785	DLC1					DLC1									DLC1	1			++++++++-++++-++++++-++++-+-++---+-
rs115849089	8_20054859	CAS_all	intergenic_variant	G	0.881831	1.07 [1.05-1.08]	9.96e-14	0.339303	LPL	LPL	1	LPL	LPL (damaging)	LPL							LPL (Increased)	LPL (Increased)	LPL	5	rs11570891 (LPL)	X	+++-+++++++++-++++---+-++++-+++++-+
rs7836730	8_23713584	CAS_all	intron_variant,non_coding_transcript_variant	C	0.263686	1.03 [1.02-1.04]	9.44e-09	0.436146	NKX2-6	NKX2-6	1	RP11-213G6.2		NKX2-6,RP11-213G6.2									NKX2-6	2			+++-+++++-++++-+++++-+++--++++++-++
rs10086575	8_26030594	CAS_all	intron_variant	G	0.665404	1.04 [1.03-1.05]	2.29e-10	0.074831	EBF2					EBF2							EBF2 (Increased)	EBF2 (Increased)	EBF2	2		X	++++++++-+++-+++++--+++----++++++--
rs4374979	8_57711736	CAS_all	intron_variant,non_coding_transcript_variant	G	0.270283	1.03 [1.02-1.05]	3.18e-10	0.734996	FAM110B					FAM110B							FAM110B (Decreased)		FAM110B	2		X	++++++++++++++--++-++-++-++++++-+?+
rs35753933	8_104952241	CAS_all	intron_variant,non_coding_transcript_variant	C	0.11936	1.06 [1.04-1.07]	2.71e-17	0.249857	LRP12					LRP12									LRP12	1			+++++-+++++++++++++++++++++-++-++?+
rs7016378	8_105506589	CAS_all	intron_variant	C	0.203346	1.05 [1.03-1.06]	1.22e-10	0.139411	ZFPM2					ZFPM2									ZFPM2	1			+++++-+++++++-++++++++-++-++++++--+
rs28601761	8_125487789	CAS_all	intron_variant,non_coding_transcript_variant	C	0.764067	1.05 [1.04-1.06]	1.28e-17	0.92609	TRIB1					TRIB1							TRIB1 (Increased)	TRIB1 (Increased)	TRIB1	2		X	+++++++++++++-++++++-+++---++-+++++
rs55950395	8_128331854	CAS_all	intron_variant,non_coding_transcript_variant	A	0.953993	1.07 [1.05-1.09]	1.42e-16	0.467383	MYC					MYC									MYC	1			+++++++++++-+++++++++++--++++++-+++
rs13438888	8_140831843	CAS_all	intron_variant	T	0.717277	1.05 [1.04-1.06]	6.36e-19	0.870658	PTK2					PTK2					PTK2 (Detected)	PTK2 (Detected)			PTK2	2		X	+++++++++++++-+++++++++-+--+-++++?+
rs188595907	8_143953899	CAS_all	upstream_gene_variant	G	0.985956	1.15 [1.1-1.2]	1.69e-10	0.174196	PLEC	PLEC	0.99			PLEC			PLEC (Detected)	PLEC (Detected)	PLEC (Detected)	PLEC (Detected)			PLEC	3		X	++++++++++-+?--+++?+-++?-++++----??
rs3927738	9_21828243	CAS_all	intron_variant,NMD_transcript_variant	T	0.346738	1.03 [1.02-1.05]	2.82e-10	0.345326	MTAP	MTAP	1	MTAP		MTAP			MTAP (Detected)	MTAP (Detected)	MTAP (Detected)	MTAP (Detected)			MTAP	4		X	++++++++++++++-+++++-+++++---+-++?+
rs1412987	9_68795729	CAS_all	intron_variant	A	0.914489	1.03 [1.02-1.05]	7.36e-09	0.37098	PIP5K1B	FAM122A	1	PIP5K1B, RP11-203L2.3, FAM122A		PIP5K1B, RP11-203L2.3, FAM122A									PIP5K1B	2			++++++++-++++--+-+++++++--++-+--+-+
rs12553508	9_93684163	CAS_all	downstream_gene_variant	C	0.531689	1.04 [1.03-1.05]	7.74e-11	0.916607	PHF2	BARX1	1			PHF2, BARX1									PHF2	1			++++++++++++++-+--+-+-+-----+++++?-
rs1253391836	9_104112996	CAS_all	intron_variant	T	0.335885	1.04 [1.03-1.05]	9.42e-13	0.454406	SMC2					SMC2									SMC2	1	rs55909255 (SMC2)		+++++++++-+++++++++++---++++++++-?+
rs34089221	9_120724540	CAS_all	downstream_gene_variant	T	0.952595	1.09 [1.06-1.11]	9.97e-13	0.744219	MEGF9	MEGF9	1			MEGF9	MEGF9								MEGF9	3		X	+++++++++++++++++-++-++-++++++-++++
rs7851994	9_130874461	CAS_all	intron_variant	C	0.844718	1.04 [1.03-1.06]	9.63e-09	0.364791	ABL1	FIBCD1	0.798	QRFP		ABL1, FIBCD1, QRFP							ABL1 (Decreased)		ABL1	2			+++--++++-++++-++++++++-++-+-+++++-
rs8176743	9_133256028	CAS_all	missense_variant	C	0.829608	1.06 [1.04-1.08]	3.21e-09	0.464242	ABO	ABO	1	SURF1, ABO, MED22	ABO	ABO, MED22,SURF1									ABO	4			+++-+++++++?+++-+++-+++++++-++++-++
rs36025028	10_14648095	CAS_all	intron_variant	G	0.169136	1.03 [1.02-1.05]	3.95e-10	0.13201	FAM107B	FAM107B	0.721			FAM107B	FAM107B								FAM107B	3		X	+++++-++++-++++++++-+++-+---++-++-+
rs7905442	10_17017250	CAS_all	intron_variant	G	0.45293	1.04 [1.03-1.05]	4.32e-14	0.201379	CUBN	CUBN	1			CUBN									CUBN	2			+++-+-+++++?++-++++--+-+--+-+---+++
rs10740798	10_29308012	CAS_all	intron_variant	T	0.233744	1.03 [1.02-1.05]	2.13e-08	0.661281	LYZL1					LYZL1									LYZL1	1			+-+++++++++++++-+++++++--+-+-++++??
rs1571759	10_29878080	CAS_all	regulatory_region_variant	C	0.566073	1.04 [1.03-1.05]	3.43e-12	0.257024	JCAD	SVIL	0.904	SVIL		JCAD, SVIL	SVIL		SVIL (Decreased)	SVIL (Detected)	SVIL (Detected)	SVIL (Detected)			SVIL	4		X	+++-+-+++++-++++--+-++--+++++++++?+
rs7098614	10_63355667	CAS_all	intron_variant	T	0.540653	1.04 [1.03-1.05]	3.8e-09	0.705486	JMJD1C			REEP3	JMJD1C	JMJD1C, REEP3			JMJDIC (Detected)						JMJD1C	3		X	+++++?+++-+-++++-++++++-+-+++---+++
rs1245518	10_72024267	CAS_all	intergenic_variant	G	0.523299	1.05 [1.04-1.06]	5.25e-18	0.906214	CHST3			CHST3, DJB12, ASCC1		CHST3, ASCC1,DJB12									CHST3	2			+++-++++++++++++-+++++++++-+-+++-++
rs11001768	10_76397264	CAS_all	intron_variant	C	0.86436	1.03 [1.02-1.04]	2.39e-09	0.059312	LRMDA	C10orf11	0.981			LRMDA, C10orf11									LRMDA	1			+++-+++++-++++-+++-++++--++--+---++
rs71034239	10_79493508	CAS_all	regulatory_region_variant	GCTGTCAACCT	0.667002	1.03 [1.02-1.05]	2.32e-08	0.206005	EIF5AL1					EIF5AL1									EIF5AL1	1			++++++-+-+++++-+??+-?-?+-?+?+++-+?+
rs10881929	10_91611398	CAS_all	intergenic_variant	A	0.146972	1.03 [1.02-1.05]	2.2e-09	0.348338	PPP1R3C	PPP1R3C	1	TNKS2-AS1		PPP1R3C,TNKS2-AS1									PPP1R3C	2			++-++++++++++++++-++-++--+--++++-?+
rs11319879	10_92693718	CAS_all	intron_variant	T	0.638671	1.03 [1.02-1.04]	1.01e-09	0.973158	HHEX			HHEX		HHEX									HHEX	2			++++++++-+++++-+??++?+?++?-?+++++-+
rs1223580	10_94012072	CAS_all	intron_variant	C	0.310774	1.04 [1.03-1.05]	2.35e-15	0.896439	PLCE1	PLCE1	1	PLCE1		PLCE1									PLCE1	3			++++++++++++++++++++++++++--+++-+?+
rs140453415	10_95398666	CAS_all	intron_variant	G	0.007991	1.08 [1.05-1.12]	2.73e-08	0.094768	SORBS1	CYP2C18	1			SORBS1, CYP2C18			SORBS1 (Detected)	SORBS1 (Detected)	SORBS1 (Detected)	SORBS1 (Detected)			SORBS1	2		X	++++-++-++-+++++++++++++-++-?+-+--?
rs10786683	10_102560719	CAS_all	intron_variant	A	0.644819	1.04 [1.03-1.05]	4.23e-14	0.328847	SUFU			TMEM180		SUFU, TMEM180									SUFU	1			+++++-++++-+++++++++-+++++-++++-+++
rs35176048	10_103908421	CAS_all	intron_variant	CTT	0.927596	1.06 [1.04-1.08]	3.53e-09	0.729354	STN1			OBFC1		STN1, OBFC1									STN1	1			++++++++++++-+++??+-?+?-+?+?+-++++?
rs1801253	10_114045297	CAS_all	missense_variant	C	0.755206	1.04 [1.02-1.05]	9.58e-09	0.016132	ADRB1	ADRB1	1		ADRB1	ADRB1							ADRB1 (Decreased)		ADRB1	4		X	++++++++-+++++++++++++-+++++++--+?+
rs11551933	11_205113	CAS_all	upstream_gene_variant	C	0.032786	1.1 [1.08-1.12]	1.7e-20	0.011402	BET1L	BET1L	0.801		CIMAP1A (damaging)	BET1L, CIMAP1A					EPS8L2 (Detected)	EPS8L2 (Detected)			CIMAP1A	1	rs17156153 (NLRP6)		++++++++++++++++++++++-+-+-+++-+-+-
rs10835169	11_27350692	CAS_all	intron_variant	C	0.133659	1.04 [1.03-1.06]	4.05e-14	0.081331	CCDC34	CCDC34	1		CCDC34 (damaging)	CCDC34									CCDC34	3			++++++-+++++++-+++++++++++++-+++---
rs174554	11_61811991	CAS_all	intron_variant	A	0.674738	1.08 [1.07-1.1]	5.6e-46	0.002485	FADS1	FADS1	0.813	FADS2		FADS1, FADS2					FADS2 (Detected)	FADS2 (Detected)	FADS2 (Decreased)		FADS1	2	rs174551 (FADS1)		+++++-+-+++++++++++++?++++--++-+?++
rs1427755639	11_67099684	CAS_all	regulatory_region_variant	A	0.036499	1.07 [1.05-1.09]	6.16e-11	0.048299	LOC100130987			RAD9A		LOC100130987,RAD9A									LOC100130987	1			++++++-+-++++++++++++?+--++++--+???
rs10908185	11_69341911	CAS_all	intron_variant,non_coding_transcript_variant	C	0.501331	1.06 [1.05-1.07]	1.64e-23	0.345703	MYEOV			TPCN2, MYEOV		MYEOV, TPCN2									MYEOV	2	rs12270146 (MYEOV)		+++++++++-++++--+++++?-+--++++-+??+
rs28400367	11_73401376	CAS_all	3_prime_UTR_variant	C	0.941357	1.06 [1.04-1.08]	1.19e-11	0.341132	FAM168A					FAM168A									FAM168A	1			++++++++-+++++--++----+++-++++++++?
rs12800440	11_96062643	CAS_all	intron_variant	T	0.099636	1.04 [1.02-1.05]	2.93e-08	0.298496	MAML2					MAML2									MAML2	1			++++++++--+-++++-+-+++++++---+-++?+
rs2019090	11_103798234	CAS_all	intron_variant,non_coding_transcript_variant	A	0.482628	1.04 [1.03-1.05]	4.38e-10	0.578078	PDGFD	PDGFD	1			PDGFD	PDGFD	PDGFD (0.15)							PDGFD	3		X	+++-++++---+++++-+++++-+-+++++++++-
rs56393920	11_108497418	CAS_all	intron_variant	C	0.059719	1.04 [1.03-1.06]	1.13e-08	0.574096	POGLUT3	KDELC2	1			POGLUT3, KDELC2		POGLUT3 (0.13)	POGLUT3 (Detected)	POGLUT3 (Detected)	POGLUT3 (Detected)	POGLUT3 (Detected)			POGLUT3	2		X	+++++--+++-+++-+-+++-+------+++--++
rs964184	11_116778201	CAS_all	3_prime_UTR_variant	G	0.255633	1.06 [1.04-1.07]	3.79e-13	0.849824	ZPR1	BUD13	1	ZPR1		ZPR1, BUD13					ZPR1 (Detected)	ZPR1 (Detected)			ZPR1	3		X	++++++++++++++-++++++--+-++++-++-++
rs12280388	11_121800004	CAS_all	intron_variant,non_coding_transcript_variant	C	0.059733	1.1 [1.07-1.12]	1.66e-18	0.327782	SORL1	TECTA	1			SORL1, TECTA									SORL1	1			+++++++++-+++-++-++++++--++++++++++
rs143421508	11_124578396	CAS_all	downstream_gene_variant	G	0.003373	17.95 [6.87-46.91]	3.93e-09	0.169255	OR8A1					OR8A1									OR8A1	1			?????????????????????????????++?+??
rs7314860	12_2068380	CAS_all	intron_variant	A	0.185769	1.05 [1.03-1.06]	2.05e-10	0.68763	CACNA1C					CACNA1C									CACNA1C	1			+++-+--++?+++++++-++-+++++--+?-++?+
rs17773299	12_4391442	CAS_all	intron_variant,NMD_transcript_variant	T	0.868628	1.1 [1.08-1.12]	7.32e-28	0.317192	FGF23				FGF23	FGF23									FGF23	2			+++++++++-+++++++++++-+++-++++-+--+
rs1639122	12_6601981	CAS_all	missense_variant,NMD_transcript_variant	A	0.45561	1.03 [1.02-1.04]	1.02e-08	0.557273	CHD4	CHD4	1	TAPBPL, IFFO1	CHD4	CHD4, TAPBL, IFFO1							CHD4 (Increased)		CHD4	4		X	++++++++++++++-++-+-++----+-++-++--
rs10770612	12_20077705	CAS_all	intron_variant,non_coding_transcript_variant	A	0.714976	1.08 [1.07-1.1]	3.73e-32	0.620699	PDE3A					PDE3A							PDE3A (Increased)	PDE3A (Increased)	PDE3A	2	rs10770612 (PDE3A)	X	+++++++++++++++++++++++++++++++++++
rs10219671	12_24897853	CAS_all	intron_variant	C	0.162701	1.04 [1.03-1.05]	1.7e-09	0.722066	BCAT1					BCAT1					BCAT1 (Detected)	BCAT1 (Detected)	BCAT1 (Increased)		BCAT1	3		X	++++++++++++++++++++++++-++++-+--++
rs73099903	12_53046995	CAS_all	upstream_gene_variant	T	0.060222	1.07 [1.04-1.09]	1.37e-10	0.258221	TNS2	TENC1	1			TNS2, TENC1				TNS2 (Detected)					TNS2	2		X	+++++-+++++++++++++--++-++--+-+++++
rs66980761	12_65999682	CAS_all	TF_binding_site_variant	A	0.901154	1.09 [1.07-1.1]	3.41e-32	0.772335	HMGA2	HMGA2	0.655			HMGA2									HMGA2	2	rs17766960 (HMGA2)		++++++++++++++++-++++++---+++----?+
rs11116362	12_84402727	CAS_all	intergenic_variant	T	0.680053	1.03 [1.02-1.05]	7.82e-10	0.947363	SLC6A15					SLC6A15									SLC6A15	1			++++++++++++++-+++-++++--+-+++-+-?+
rs57481061	12_89625401	CAS_all	intron_variant	C	0.783659	1.05 [1.03-1.06]	4.18e-09	0.164293	ATP2B1					ATP2B1					ATP2B1 (Detected)	ATP2B1 (Detected)	ATP2B1 (Increased)		ATP2B1	3		X	++++++-+-+-+++-+----+++---++++-++-+
rs73372224	12_94459820	CAS_all	5_prime_UTR_variant	G	0.97339	1.12 [1.1-1.14]	1.13e-27	0.619057	CEP83				CEP83 (damaging)	CEP83	CEP83								CEP83	3		X	++++++++++++++++++++++-+--++++++++-
rs141421422	12_108292778	CAS_all	missense_variant	A	0.996186	1.26 [1.16-1.36]	1.65e-08	0.591748	CMKLR1	CMKLR1	1		CMKLR1 (damaging)	CMKLR1		CMKLR1 (0.20)					CMKLR1 (Increased)		CMKLR1	4		X	+++?++-++++-+-++++++?-??++-+?-+?+??
rs1265744	12_110588979	CAS_all	regulatory_region_variant	T	0.479228	1.05 [1.03-1.06]	1.28e-15	0.762461	PPTC7	ANAPC7	0.769	GPN3, VPS29		PPTC7,ANAPC7,GPN3, VPS29	PPTC7								PPTC7	2		X	+++++++++++-++++++-++++-+-++++--+??
rs1169288	12_120978847	CAS_all	missense_variant	C	0.418339	1.05 [1.04-1.06]	8.55e-18	0.93821	HNF1A	HNF1A	0.502	C12orf43	HNF1A (damaging)	HNF1A, C12orf43									HNF1A	3			+++-++++++++++++++++++++-+--+-+++-+
rs137861315	12_123593339	CAS_all	intron_variant	C	0.021608	1.09 [1.06-1.12]	2.08e-08	0.792048	TMED2					TMED2			TMED2 (Detected)	TMED2 (Detected)	TMED2 (Detected)	TMED2 (Detected)			TMED2	2		X	++++++++--++-+++++-++++++--++++++-+
rs10846744	12_124827879	CAS_all	intron_variant	C	0.53276	1.08 [1.07-1.1]	8.7e-27	0.925769	SCARB1	BRI3BP	0.655			SCARB1,BRI3BP									SCARB1	1			+++++++++++++++++-+++++++++++++++?+
rs7987944	13_22797335	CAS_all	intergenic_variant	T	0.796829	1.03 [1.02-1.05]	2.8e-09	0.287949	SGCG					SGCG									SGCG	1			+++-+++++++-+-++++++++--+++---+-+++
rs12430162	13_26463903	CAS_all	intergenic_variant	T	0.345108	1.03 [1.02-1.05]	3.44e-10	0.19605	CDK8	CDK8	1	CDK8, WASF3		CDK8, WASF3	CDK8						CDK8 (Decreased), WASF3 (Decreased)		CDK8	5		X	++++++++-++++-+++++--++++-+-+-+--?+
rs556429	13_36912884	CAS_all	intron_variant	A	0.121248	1.05 [1.03-1.06]	1.6e-12	0.535092	SMAD9	SMAD9	1	SMAD9		SMAD9									SMAD9	3	rs12429277 (SMAD9)		++++++++++++++-+-++---+--++--+-++?+
rs7337769	13_80568958	CAS_all	intergenic_variant	A	0.786394	1.03 [1.02-1.04]	2.64e-08	0.846052	SPRY2					SPRY2							SPRY2 (Decreased)		SPRY2	2		X	+++++--++++++++++-++-++++-+++-++-?+
rs4366594	13_93753083	CAS_all	intron_variant	G	0.241279	1.04 [1.03-1.05]	8.54e-12	0.011371	GPC6	GPC6	1			GPC6	GPC6						GPC6 (Increased)		GPC6	4		X	++++++++-+-+++++--+-++-++++-++++-++
rs11617458	13_98215191	CAS_all	intron_variant	A	0.86783	1.04 [1.03-1.05]	1.12e-09	0.721428	FARP1	RAP2A	1			FARP1, RAP2A					FARP1 (Detected)	FARP1 (Detected)	RAP2A (Increased)		FARP1	2		X	+++-++++-+++-+++++-++++-+++-+-+-+++
rs8006409	14_22927302	CAS_all	intron_variant	G	0.682136	1.03 [1.02-1.04]	1.75e-08	0.760453	PRMT5	PRMT5	1	HAUS4, PRMT5		PRMT5, HAUS4	HAUS4				PRMT5 (Detected)	PRMT5 (Detected)			PRMT5	4		X	+++++++++-++++-+-++-+++++++++++--?-
rs2229309	14_24369877	CAS_all	missense_variant	C	0.269571	1.03 [1.02-1.04]	3.36e-08	0.016879	NFATC4	NFATC4	1	ADCY4, RIPK3	NFATC4	NFATC4, ADCY4, RIPK3							ADCY4 (Increased), RIPK3 (Increased)		NFATC4	3			++++-+++-+-++++--+++++-+----++++-?+
rs1957406	14_59322560	CAS_all	intron_variant	A	0.461289	1.03 [1.02-1.04]	2.54e-08	0.341686	DAAM1					DAAM1		DAAM1 (0.12)	DAAM1 (Detected)						DAAM1	2		X	++++-++++-+++++++++-+---+--++++-+?-
rs61989383	14_71516927	CAS_all	intron_variant	C	0.109021	1.05 [1.04-1.06]	4.22e-14	0.613168	SIPA1L1					SIPA1L1	SIPA1L1								SIPA1L1	2		X	++++++++-+++++-++++--++---+-++-+--+
rs10483863	14_74855624	CAS_all	intron_variant	G	0.525633	1.03 [1.02-1.04]	8.78e-10	0.211529	PROX2	DLST	1	RPS6KL1, DLST		PROX2, DLST, RPS6K1			DLST (Detected)	DLST (Detected)	DLST (Detected)	DLST (Detected)			DLST	3		X	+++-+-+--++++++++++++-+++---+++++++
rs12185021	14_103461468	CAS_all	intron_variant	G	0.256282	1.03 [1.02-1.05]	4.65e-09	0.141827	MARK3					MARK3	MARK3								MARK3	2		X	++++++++++-?+++-++--+++++-+--+-+-++
rs112766772	14_105458963	CAS_all	intron_variant	C	0.111148	1.05 [1.04-1.07]	1.79e-13	0.868934	MTA1	MTA1	0.93	TMEM121		MTA1,TMEM121									MTA1	2			+++-++++-?+++++-++?+-++++-++-++++??
rs9919994	15_42719339	CAS_all	downstream_gene_variant	G	0.768522	1.07 [1.06-1.09]	1.23e-28	0.898431	STARD9	CDAN1	1		CDAN1, STARD9	STARD9,CDAN1									STARD9	2	rs28744617 (STARD9)		+++-+++++++++++++++--?+-++++++++?++
rs6493981	15_58060725	CAS_all	intron_variant	T	0.696395	1.05 [1.04-1.06]	3.05e-20	0.347629	ALDH1A2	ALDH1A2	1		ALDH1A2	ALDH1A2		ALDH1A2 (0.13)	ALDH1A2 (Detected)	ALDH1A2 (Detected)				ALDH1A2 (Decreased)	ALDH1A2	5	rs4646642 (ALDH1A2)	X	+++++++++++++++-+-++++-++-+----+-+-
rs17228212	15_67166301	CAS_all	intron_variant	T	0.927294	1.04 [1.02-1.05]	4.11e-09	0.373473	SMAD3	SMAD3	0.931			SMAD3									SMAD3	2			+++++-+-+--++-++++++++++++--++++++-
rs4243085	15_78765381	CAS_all	intron_variant	G	0.323883	1.06 [1.05-1.07]	1.08e-21	0.757445	ADAMTS7	ADAMTS7	1		ADAMTS7	ADAMTS7		ADAMTS7 (0.13)							ADAMTS7	3	rs2869553 (ADAMTS7)		+++++-+++++++++++++-+++----+++-++?+
rs757871046	15_82333844	CAS_all	intron_variant	A	0.28795	1.08 [1.05-1.11]	3.61e-08	0.854206	ADAMTS7P1					ADAMTS7P1									ADAMTS7P1	1			?-???-?-???????????????????????????
rs716401	15_85545199	CAS_all	intron_variant	C	0.450265	1.03 [1.02-1.04]	5.92e-09	0.577357	AKAP13			AKAP13		AKAP13									AKAP13	2			+++-+++++++++++-+++++++++-+-++-+-?+
rs12594617	15_88715387	CAS_all	intergenic_variant	C	0.724636	1.06 [1.05-1.07]	4.43e-17	0.616985	ISG20	ACAN	1			ISG20, ACAN	ACAN	ACAN (0.22)	ACAN (Detected)	ACAN (Increased)			ISG20 (Increased), ACAN (Increased)		ACAN	4		X	+++-++++++++++++++++++--+-+-+-++-?+
rs60232676	15_99725144	CAS_all	downstream_gene_variant	CTG	0.588136	1.03 [1.02-1.04]	2.23e-08	0.781848	LYSMD4			LYSMD4		LYSMD4									LYSMD4	2			+++++++-+-+-++++??++?+?-+?-?+-+--?+
rs4246336	15_101457381	CAS_all	intron_variant	A	0.586685	1.03 [1.02-1.05]	1.99e-08	0.257519	PCSK6	PCSK6	1			PCSK6			PCSK6 (Detected)				PCSK6 (Decreased)		PCSK6	4		X	+++--++--++-++-+++-+++-++++-+++-+?+
rs859327	16_4716233	CAS_all	intron_variant	A	0.223807	1.04 [1.03-1.06]	1.7e-08	0.339551	ANKS3			MGRN1		ANKS3, MGRN1									ANKS3	1			+++++-++-++-+++++-+++-+-+---++++-?+
rs56094641	16_53772541	CAS_all	intron_variant	G	0.238664	1.05 [1.04-1.07]	7.71e-22	0.531234	FTO			RBL2		FTO, RBL2									FTO	1	rs11647020 (FTO)		+++-+++++++-++++-++--+-+++--+--++-+
rs12933281	16_75449166	CAS_all	intron_variant	G	0.550932	1.07 [1.06-1.08]	4.28e-34	0.069881	TMEM170A	BCAR1	1	BCAR1, CFDP1, RP11-252K23.2		BCAR1, CFDP1, RP11-252K23.2,TMEM170A	TMEM170A, BCAR1, CFDP1								BCAR1	3	rs150429885 (TMEM170A)	X	++++++++++++-++-+++++++--++-++-++++
rs28581385	16_79908782	CAS_all	intergenic_variant	T	0.188047	1.04 [1.03-1.06]	1.92e-08	0.12059	MAF					MAF							MAF (Increased)		MAF	2		X	+++--++----++++++-+-+++++--++++++-+
rs36049560	16_88469212	CAS_all	intron_variant	A	0.450425	1.04 [1.03-1.06]	2.01e-12	0.001743	ZFPM1	ZFPM1	1			ZFPM1	ZFPM1								ZFPM1	3		X	+++++-?+++-+++-+++?+++---++++?-++?+
rs2126202	17_2192418	CAS_all	intron_variant	A	0.617065	1.03 [1.02-1.04]	2.57e-09	0.435283	SMG6	METTL16	0.721	SRR		SMG6,METTL16,SRR									SMG6	1			++++++-+++?+++-++++++----+++++---?+
rs715661	17_2967842	CAS_all	intron_variant	T	0.243862	1.05 [1.03-1.06]	1.4e-12	0.26861	RAP1GAP2			RAP1GAP2		RAP1GAP2							RAP1GAP2 (Decreased)		RAP1GAP2	3		X	+++++-++++?++++++++++++-++-----+-++
rs11654281	17_7554104	CAS_all	intron_variant	T	0.110547	1.08 [1.06-1.11]	1.01e-10	0.134063	TNFSF12					TNFSF12									TNFSF12	1			++++-+-+++?+++++++++?+?+++-++--+++?
rs11078075	17_12467139	CAS_all	intergenic_variant	C	0.333488	1.04 [1.03-1.06]	1.49e-10	0.83744	MYOCD					MYOCD									MYOCD	1			++++++++++?++++-++-+++++-++++-+++++
rs9899634	17_17824629	CAS_all	intron_variant	T	0.774766	1.04 [1.03-1.05]	3.26e-11	0.227573	SREBF1	SREBF1	0.734			SREBF1									SREBF1	2			++++++++++?++++-+-++++-+-++-+---+--
rs7212510	17_28376663	CAS_all	intron_variant	T	0.315336	1.04 [1.03-1.05]	3.44e-13	0.58478	SARM1	TMEM199	1		VTN	VTN,SARM1,TMEM199	SARM1, TMEM199		VTN (Detected)	VTN (Detected)					SARM1	2			++++++++++?+++++++-+-++-+-+-+++++?+
rs8176215	17_43073766	CAS_all	intron_variant	T	0.350323	1.04 [1.03-1.06]	4.36e-15	0.27091	BRCA1			NBR2		BRCA1, NBR2									BRCA1	1			+++-++++++?+++-+++-+-++-+---+++++??
rs62083666	17_59977169	CAS_all	downstream_gene_variant	A	0.684491	1.04 [1.03-1.06]	6.01e-10	0.822966	RNFT1			HEATR6		RNFT1, HEATR6									RNFT1	1			+++++++++??++++++-++++++++-++--+-?-
rs744651	17_61485887	CAS_all	downstream_gene_variant	C	0.734572	1.04 [1.02-1.05]	7.83e-09	0.833	TBX4	TBX4	1			TBX4									TBX4	2			++++++++++?+++-+++--+---++++++-+-?-
rs2465417	17_62640183	CAS_all	intron_variant	C	0.294957	1.04 [1.03-1.05]	9.36e-11	0.622545	MRC2					MRC2		MRC2 (0.19)	MRC2 (Decreased)	MRC2 (Detected)	MRC2 (Detected)	MRC2 (Detected)	MRC2 (Decreased)		MRC2	3		X	+++++-++++?-++++++++++-+--+-+-++-?+
rs78357146	17_66308933	CAS_all	intron_variant	G	0.01832	1.13 [1.09-1.17]	1.26e-12	0.589836	PRKCA				APOH (damaging)	PRKCA, APOH			APOH (Detected)	APOH (Detected)	PRKCA (Detected)	PRKCA (Detected)			APOH	2		X	+++-++++++?+-++--+++-+-?+----++++-?
rs7225126	17_70862919	CAS_all	intergenic_variant	A	0.775119	1.03 [1.02-1.05]	1.41e-09	0.624411	KCNJ2					KCNJ2									KCNJ2	1			++++--++++?++++++++-----+--++++++?-
rs113977592	17_73644803	CAS_all	upstream_gene_variant	C	0.940434	1.07 [1.05-1.1]	2.56e-08	0.783989	SDK2	SDK2	1	SDK2		SDK2								SDK2 (Increased)	SDK2	4		X	+++-++++-+?+++++++++++--++++-++-+?+
rs7221341	17_78335390	CAS_all	intron_variant,non_coding_transcript_variant	T	0.18282	1.04 [1.03-1.05]	8.51e-11	0.102873	SOCS3	TK1	1			SOCS3, TK1							SOCS3 (Increased)	SOCS3 (Increased)	SOCS3	2		X	++++++++-??+++--++?---++--+++++++?-
rs9674961	17_80345336	CAS_all	missense_variant	G	0.552623	1.03 [1.02-1.05]	7.5e-09	0.719793	RNF213	RNF213	1		RNF213 (damaging)	RNF213					RNF213 (Increased)	RNF213 (Detected)	RNF213 (Increased)		RNF213	5		X	++++++++++?++++++++++-+--+++--++-?+
rs11870740	17_81415686	CAS_all	intron_variant	A	0.76357	1.07 [1.05-1.08]	2.22e-21	0.163684	BAHCC1	LINC00482	1			BAHCC1, LINC00482									BAHCC1	1			+++-+-?++??+++++++?++--+++--+?-+-?+
rs636261	18_22496180	CAS_all	intergenic_variant	T	0.93043	1.06 [1.04-1.07]	3.9e-18	0.031553	CTAGE1					CTAGE1		CTAGE1 (0.34)							CTAGE1	1	rs551520 (CTAGE1)		++++++++++?++++-++-+-+-++-+--+++--+
rs12458840	18_28133380	CAS_all	intron_variant	G	0.895541	1.04 [1.03-1.05]	5.97e-11	0.351446	CDH2					CDH2	CDH2				CDH2 (Detected)	CDH2 (Detected)	CDH2 (Decreased)	CDH2 (Decreased)	CDH2	4		X	++++++-+++?++-+++-+-++++-+---+-++?+
rs1621375	18_28691714	CAS_all	intergenic	A	0.351733	1.04 [1.03-1.05]	9.39e-11	0.852809	LOC105372043					LOC105372043									LOC105372043	1		X	++?+++++++?++++-+++?+-+-++--+---+?+
rs454854	18_79493866	CAS_all	intron_variant	G	0.558124	1.04 [1.03-1.05]	7.16e-10	0.766395	NFATC1	NFATC1	1			NFATC1									NFATC1	2			+++++-+++??+-+++--?+-+---+++++-++?+
rs116843064	19_8364439	CAS_all	missense_variant	G	0.986114	1.2 [1.16-1.25]	2.16e-21	0.285469	ANGPTL4	ANGPTL4	0.932		ANGPTL4 (damaging)	ANGPTL4			ANGPTL4 (Detected)						ANGPTL4	4		X	+++++-++++++++++++-++?-+++--?+-+???
rs2033493	19_10230178	CAS_all	intron_variant	A	0.298919	1.04 [1.03-1.06]	2.96e-10	0.332733	S1PR2	S1PR2	1			S1PR2									S1PR2	2			+++++++-++-+++-++-?++?+-+++-++++??+
rs6511720	19_11091630	CAS_all	intron_variant	G	0.953304	1.07 [1.05-1.09]	5.77e-16	0.004461	LDLR	LDLR	1		LDLR (damaging), SMARCA4	LDLR					LDLR (Detected)	LDLR (Detected)	LDLR (Decreased)		LDLR	5	rs6511720 (LDLR)	X	+++++-++++++-+-+-++--?+-++++++++?++
rs1840828	19_16331801	CAS_all	downstream_gene_variant	T	0.484684	1.04 [1.03-1.05]	4.44e-11	0.240827	KLF2	KLF2	1	KLF2		KLF2									KLF2	3			+++++-++++--+++++-+-+?++-++-+-++??+
rs12974746	19_18795739	CAS_all	upstream_gene_variant	G	0.007321	1.14 [1.1-1.18]	9.18e-15	0.504453	COMP	COMP	1			COMP	COMP	COMP (0.60)	COMP (Detected)	COMP (Detected)					COMP	4		X	+++++++++++-++++++++-?++---+--++?-+
rs112009052	19_40593595	CAS_all	downstream_gene_variant	A	0.004483	1.16 [1.12-1.22]	3e-12	0.232674	SHKBP1	LTBP4	1		LTBP4 (damaging)	SHKBP1, LTBP4		LTBP4 (0.14)	LTBP4 (Detected)	LTBP4 (Detected)			LTBP4 (Decreased)		LTBP4	4		X	+++++--+-+-++++++++++??--++-?--??-?
rs10417548	19_51724760	CAS_all	upstream_gene_variant	A	0.113376	1.04 [1.03-1.06]	1.4e-11	0.413031	HAS1	HAS1	1		HAS1	HAS1	HAS1							HAS1 (Increased)	HAS1	5		X	+++-+++++-++++++++-+++?++++-+-+-+?+
rs11700260	20_7708150	CAS_all	intergenic_variant	C	0.085556	1.07 [1.06-1.09]	1.59e-18	0.070554	HAO1					HAO1							HAO1 (increased)		HAO1	2	rs12625739 (HAO1)	X	+++++-+++++++++++-+++++++++-+++++-+
rs4813967	20_11232100	CAS_all	downstream_gene_variant	C	0.52747	1.03 [1.02-1.04]	2.03e-09	0.274302	JAG1					JAG1									JAG1	1			+++-++++-+-+++-+++-+++++++-++-+++?+
rs4911238	20_32534836	CAS_all	intron_variant	T	0.584812	1.04 [1.02-1.05]	1.56e-08	0.931882	NOL4L	C20orf112	0.99			NOL4L, C20orf112									NOL4L	1			+++++++-+++++++-++-+++----+-++-+--+
rs541427922	20_34710007	CAS_all	intron_variant	C	0.88352	1.05 [1.03-1.07]	7.78e-11	0.944871	TP53INP2					TP53INP2	TP53INP2								TP53INP2	2		X	++++++++++-+++-+??++?+?+-?+?+++++??
rs35870583	20_54118699	CAS_all	regulatory_region_variant	G	0.859054	1.06 [1.05-1.08]	4.47e-16	0.300348	CYP24A1					CYP24A1									CYP24A1	1			+++++++++?++-+++??++?-?+-?+?-+--+?-
rs34161672	20_57445543	CAS_all	intron_variant,non_coding_transcript_variant	A	0.201666	1.03 [1.02-1.04]	2.33e-08	0.613512	RBM38	RBM38	1	RBM38		RBM38									RBM38	3			+++++-++++++++++++++-+++++-+--++--?
rs2275294	20_63962894	CAS_all	intron_variant	A	0.426456	1.04 [1.03-1.05]	1.48e-09	0.445089	ZNF512B	UCKL1	1	PRPF6		ZNF512B, UCKL1, PRPF6									ZNF512B	1			+++-++-++?+-+-++-+++-+-+++-+++---?+
rs151058	21_26939253	CAS_all	intron_variant	C	0.841085	1.05 [1.03-1.06]	2.48e-10	0.684378	ADAMTS5				ADAMTS5 (damaging)	ADAMTS5							ADAMTS5 (Increased)	ADAMTS5 (Increased)	ADAMTS5	3		X	+++-++++++-+++++++++-++++++-++-+-?-
rs2832230	21_29164391	CAS_all	intron_variant	G	0.82123	1.05 [1.03-1.07]	7.91e-11	0.241826	MAP3K7CL	MAP3K7CL	0.882			MAP3K7CL		MAP3K7CL (0.12)							MAP3K7CL	2			++--+++++++?++++++-++-++-+-+++++-++
rs117870289	21_38611524	CAS_all	intron_variant	T	0.004168	1.24 [1.18-1.3]	1.06e-17	0.653182	ERG	ERG	1			ERG	ERG						ERG (Increased)		ERG	4		X	++++++-+++++++++++++---?+-+-?+-?+??
rs175183	22_20151817	CAS_all	upstream_gene_variant	T	0.535678	1.04 [1.03-1.05]	1.28e-09	0.358408	CCDC188			ZDHHC8, AC006547.14		ZDHHC8, AC006547.14,CCDC188									CCDC188	1			++?++++++++?+?-+??-??-?-+?+?++++-?-
rs16988381	22_30196819	CAS_all	intron_variant,non_coding_transcript_variant	A	0.033864	1.14 [1.1-1.18]	1.49e-15	0.097855	HORMAD2	LIF	1		ASCC2	HORMAD2,LIF, ASCC2	ASCC2								ASCC2	2	rs61736786 (ASCC2)	X	+++++-++--++++++++++++-++-+-?+-++++
rs35659812	22_32632024	CAS_all	intron_variant	AGGC	0.993482	1.15 [1.11-1.19]	1.64e-16	0.856975	SYN3					SYN3									SYN3	1			++++++++++++++++??+-?+?+-?+?++-+-++
rs1129448	22_37774019	CAS_all	3_prime_UTR_variant	A	0.548016	1.05 [1.04-1.07]	1.36e-21	0.674577	TRIOBP	TRIOBP	1	TRIOBP, H1F0		TRIOBP, H1F0	TRIOBP				TRIOBP (Detected)	TRIOBP (Detected)			TRIOBP	5		X	+++++++++++++++++++++++--+--++-++?+
rs1176281218	22_42157347	CAS_all	downstream_gene_variant	G	0.776994	1.05 [1.04-1.07]	1.92e-14	0.550856	TCF20			SMDT1	CYP2D6 (damaging), TCF20	TCF20,SMDT1,CYP2D6									CYP2D6	1			+++++++++++++++++++++-+-+-+-++-++--
rs6006988	22_45329225	CAS_all	intron_variant	T	0.519406	1.04 [1.03-1.06]	3.68e-13	0.18827	FAM118A	FAM118A	1		FAM118A (damaging)	FAM118A									FAM118A	3			+++-+-++-+++++++++-++-++++--+--++?+
rs2274432	1_184051811	CAS_EUR	missense_variant	A	0.347896	1.03 [1.02-1.04]	4.93e-08	0.486637	TSEN15	TSEN15	1	TSEN15, COLGALT2	TSEN15 (damaging)	TSEN15, COLGALT2			COLGALT2 (Detected)						TSEN15	4			++++++-++-++++-++-+++-++++--
rs72875462	2_43852171	CAS_EUR	intron_variant	C	0.935631	1.07 [1.04-1.09]	1.11e-08	0.656593	ABCG8				ABCG5 (damaging), ABCG8 (damaging)	ABCG8,ABCG5									ABCG8	2			++++++++++++-++++-+-+-+++++-
rs71553063	7_36390840	CAS_EUR	intron_variant	C	0.41177	1.03 [1.02-1.04]	4.55e-08	0.203367	ANLN					ANLN									ANLN	1			+++-+++-++-++-++??+-?-?++?+?
rs10963949	9_19084446	CAS_EUR	intron_variant	T	0.431861	1.03 [1.02-1.04]	1.02e-08	0.065253	HAUS6	FAM154A	1	HAUS6, FAM154A		HAUS6, FAM154A									HAUS6	1			+++++-++++--++--++-+++++++-+
rs56256440	10_77938449	CAS_EUR	intergenic_variant	G	0.246616	1.04 [1.02-1.05]	4.75e-08	0.268827	DLG5			DLG5		DLG5									DLG5	2			++++++---++++++++++++-+++-+-
rs3803236	13_110465398	CAS_EUR	splice_region_variant,intron_variant	C	0.417993	1.03 [1.02-1.04]	3.74e-08	0.346171	COL4A2	COL4A2	1		COL4A2	COL4A2			COL4A2 (Detected)	COL4A2 (Detected)	COL4A2 (Detected)	COL4A2 (Detected)			COL4A2	4		X	+++++++++++---+-+++-+--+----
rs7149011	14_21094401	CAS_EUR	intron_variant	C	0.626435	1.03 [1.02-1.05]	3.02e-08	0.783431	ZNF219	ZNF219	0.99	ARHGEF40		ZNF219, ARHGEF40	ARHGEF40						ZNF219 (Decreased), ARHGEF40 (Decreased)		ZNF219	3		X	+++++++++?-++++++++-+-+--++-
rs1573643	15_90877743	CAS_EUR	intron_variant	C	0.333112	1.03 [1.02-1.05]	3.19e-08	0.261647	FURIN	FES	0.769			FURIN, FES	FES								FES	2		X	++++++++++---++--+++--++++-+
rs17883335	17_31180744	CAS_EUR	intron_variant	C	0.001359	2.71 [1.92-3.83]	1.65e-08	0.055497	NF1					NF1									NF1	1			?+??+++?++????+??????-??????
rs117778193	17_47147555	CAS_EUR	intron_variant	T	0.93251	1.07 [1.04-1.09]	2e-08	0.072557	CDC27	KANSL1	1			CDC27, KANSL1									CDC27	1			+++++++++-?+++++-+++++-+-++-
rs117573680	17_55718414	CAS_EUR	downstream_gene_variant	T	0.003673	2.05 [1.58-2.64]	4.14e-08	0.003268	TMEM100					TMEM100							TMEM100 (Decreased)		TMEM100	2		X	??+?+?+??+??+??????+?+????+?
rs451891	4_68730686	CAS_M	intergenic_variant	C	0.54028	1.04 [1.03-1.05]	3.21e-08	0.801973	UGT2B15					UGT2B15									UGT2B15	1			++++++++++-+--+++++-+-++-++
rs17805623	4_73600702	CAS_M	intron_variant	A	0.846901	1.05 [1.03-1.07]	1.16e-08	0.477653	RASSF6				RASSF6	RASSF6									RASSF6	2			++?++-++---+-+++++----+-+++
rs996376	9_69947663	CAS_M	intergenic_variant	T	0.640613	1.08 [1.05-1.11]	1.09e-08	0.533156	CFAP95					CFAP95									CFAP95	1			?++?+?+????????????????????
rs11023993	11_16605082	CAS_M	intron_variant,non_coding_transcript_variant	G	0.851785	1.04 [1.03-1.06]	3.22e-08	0.825486	C11orf58	SOX6	1			C11orf58, SOX6			C11orf58 (Detected)						C11orf58	2		X	++++-++++++++++++-+++++++-+
rs76387513	19_49658008	CAS_M	downstream_gene_variant	T	0.028337	1.08 [1.05-1.11]	4.16e-08	0.656433	SCAF1					SCAF1									SCAF1	1			++++++-+--+-+++++?-+----++?
rs148649124	11_111100743	CAS_AFR	intron_variant,non_coding_transcript_variant	G	0.003777	25.85 [8.27-80.81]	2.28e-08	0.394499	LOC102723966					LOC102723966									LOC102723966	1			?++
rs11091180	X_43980525	CAS_X_all	intronic	G	0.519576	1.03 [1.03-1.04]	2.95e-13	0.081088	NDP					NDP			NDP (Detected)						NDP	2		X	+++++++++-++-++-+--++++-++-+-+-+-+
rs5991029	X_20386911	CAS_X_all	intergenic	A	0.837423	1.04 [1.03-1.05]	1.12e-12	0.824064	RPS6KA3					RPS6KA3					RPS6KA3 (Detected)	RPS6KA3 (Detected)			RPS6KA3	2		X	++++-++-++---?++++++++++++-+-++-++
rs178707	X_22030069	CAS_X_all	intergenic	C	0.586997	1.03 [1.02-1.04]	5.75e-11	0.902776	PHEX					PHEX									PHEX	1			+++++++-+-++-++++++?-+-++-++-++++-
Footnote: summary of independent lead variants. Abbreviations as follows- chr_pos: chromosome and position, hg38; RAF: risk allele frequency; OR: odds ratio; CI: confidence interval; ESS: expression specificity score; Cal: calcified; ND: non-diseased; OM: osteogenic media; PM: pro-calcifying media; NM: normal media.
Effect column corresponds to effect estimate (+: positive, -: negative, ?: missing) for the risk allele by study in the following order: Million Veteran Program (European), Copenhagen Hospital Biobank, Finngen, German aortic stenosis cohort, UK Biobank, Heredigene, GERA, deCODE, BioVU (European), Penn Medicine Biobank, Mass General Brigham Biobank, HUNT, Leicester, Estonian Biobank, Colorado biob…

## Sheet: ST4
Supplemental Table 4: Results of random-effects meta-analysis for variants with significant heterogeneity
rsID	CHR:POS	Analysis	Location	Risk allele	Risk allele frequency	OR [95% CI]	P-value	Q-value	OR [95% CI] random effects	P-value random-effects
rs74617384	6:160576086	Multi-ancestry	intron_variant	A	0.022508	1.43 [1.40-1.46]	4.78e-261	3.64e-05	1.43 [1.38-1.49]	1.72e-68
rs1474347	7:22728505	Multi-ancestry	intron_variant	A	0.106437	1.11 [1.10-1.12]	1.55e-79	0.000114	1.11 [1.08-1.13]	4.28e-22
Footnote: Table outline results of random-effects meta-analysis for variants in our multi-ancestry genome-wide association study with significant heterogeneity

## Sheet: ST5
Supplemental Table 5: Summary of lead variants for ancestry stratified GWAS
rsID	CHR:POS	Analysis	Location	Risk allele	Risk allele frequency	OR [95% CI]	P-value
rs2817178	1_3130688	CAS_EUR	intron_variant	C	0.401363	1.04 [1.03-1.05]	2.2e-11
rs112592385	1_15678931	CAS_EUR	downstream_gene_variant	CT	0.751671	1.04 [1.03-1.05]	6.46e-09
rs12141569	1_21546509	CAS_EUR	intron_variant	C	0.485409	1.07 [1.06-1.09]	1.68e-38
rs111478493	1_27465698	CAS_EUR	intron_variant	G	0.92658	1.08 [1.05-1.1]	5.48e-10
rs2694594	1_53709173	CAS_EUR	intron_variant	C	0.742051	1.05 [1.04-1.06]	5.2e-15
rs11591147	1_55039974	CAS_EUR	missense_variant	G	0.981915	1.21 [1.16-1.26]	2.32e-17
rs11161617	1_85447855	CAS_EUR	intron_variant	T	0.787463	1.05 [1.03-1.06]	1.23e-11
rs76709100	1_86386370	CAS_EUR	intron_variant	AT	0.34707	1.04 [1.03-1.06]	5.38e-11
rs1856047	1_87432224	CAS_EUR	intergenic_variant	A	0.554884	1.05 [1.04-1.06]	4.82e-20
rs3806340	1_88683110	CAS_EUR	upstream_gene_variant	G	0.409971	1.04 [1.02-1.05]	3.28e-10
rs6702619	1_99580690	CAS_EUR	intron_variant,non_coding_transcript_variant	G	0.493855	1.14 [1.13-1.15]	2.36e-122
rs1277930	1_109279521	CAS_EUR	downstream_gene_variant	A	0.766316	1.08 [1.06-1.09]	1.81e-29
rs5777384	1_119161315	CAS_EUR	intron_variant,non_coding_transcript_variant	GA	0.675675	1.04 [1.02-1.05]	3.69e-09
rs11205303	1_149934520	CAS_EUR	downstream_gene_variant	C	0.399303	1.06 [1.04-1.07]	3e-20
rs4537545	1_154446403	CAS_EUR	intron_variant	C	0.599965	1.05 [1.04-1.06]	1.27e-18
rs71628140	1_159603889	CAS_EUR	downstream_gene_variant	A	0.026539	1.1 [1.07-1.14]	3.18e-08
rs17550940	1_170688194	CAS_EUR	intron_variant	C	0.302936	1.08 [1.06-1.09]	1.14e-34
rs2274432	1_184051811	CAS_EUR	missense_variant	A	0.347896	1.03 [1.02-1.04]	4.93e-08
rs527725	1_201783301	CAS_EUR	intron_variant	C	0.398446	1.07 [1.06-1.09]	1.97e-34
rs10863444	1_219290802	CAS_EUR	upstream_gene_variant	T	0.548798	1.03 [1.02-1.04]	4.68e-08
rs72023924	1_223791438	CAS_EUR	intron_variant	AAAATTGT	0.91175	1.06 [1.04-1.08]	1.31e-08
rs531997	1_236640102	CAS_EUR	intergenic_variant	G	0.174245	1.05 [1.03-1.06]	1.14e-09
rs71537331	1_243254880	CAS_EUR	upstream_gene_variant	C	0.657004	1.05 [1.03-1.06]	3.73e-14
rs62107261	2_422144	CAS_EUR	non_coding_transcript_exon_variant	T	0.960224	1.08 [1.05-1.11]	3.11e-08
rs6542680	2_3592552	CAS_EUR	upstream_gene_variant	C	0.217677	1.04 [1.02-1.05]	4.62e-08
rs309306	2_7020359	CAS_EUR	intron_variant	C	0.579931	1.07 [1.06-1.08]	1.21e-35
rs13018466	2_11177100	CAS_EUR	intron_variant	C	0.56401	1.04 [1.03-1.05]	9.45e-13
rs77593081	2_20303987	CAS_EUR	intron_variant	CCTT	0.377362	1.03 [1.02-1.05]	2.05e-08
rs5742904	2_21006288	CAS_EUR	missense_variant	T	0.000599	3.38 [2.48-4.59]	9.73e-15
rs563406543	2_25878690	CAS_EUR	upstream_gene_variant	G	0.011252	1.17 [1.11-1.23]	7.37e-09
rs780093	2_27519736	CAS_EUR	intron_variant	T	0.364534	1.03 [1.02-1.04]	2.63e-08
rs911426863	2_36921712	CAS_EUR	intron_variant	G	0.5257	1.05 [1.03-1.07]	1.81e-08
rs71442903	2_42678716	CAS_EUR	intron_variant	T	0.015094	1.14 [1.09-1.19]	7.37e-10
rs72875462	2_43852171	CAS_EUR	intron_variant	C	0.935631	1.07 [1.04-1.09]	1.11e-08
rs72822411	2_65272334	CAS_EUR	downstream_gene_variant	A	0.268973	1.06 [1.05-1.08]	7.03e-24
rs10176282	2_71579966	CAS_EUR	intron_variant	A	0.518275	1.04 [1.03-1.05]	1.41e-13
rs2252641	2_145043894	CAS_EUR	intron_variant,non_coding_transcript_variant	C	0.427366	1.1 [1.09-1.11]	1.49e-64
rs10178617	2_186645322	CAS_EUR	intron_variant	C	0.102315	1.05 [1.03-1.07]	1.71e-08
rs1278892379	2_190445861	CAS_EUR	intron_variant	A	0.849806	1.05 [1.03-1.07]	6.73e-09
rs4328631	2_215391498	CAS_EUR	intron_variant	G	0.419771	1.04 [1.02-1.05]	6.72e-10
rs61741262	2_217804502	CAS_EUR	missense_variant	T	0.88207	1.06 [1.04-1.08]	4.58e-10
rs2943635	2_226212661	CAS_EUR	regulatory_region_variant	T	0.652614	1.04 [1.03-1.05]	1.18e-09
rs2454511	3_11447659	CAS_EUR	intron_variant	C	0.832486	1.06 [1.04-1.07]	3.63e-13
rs56198917	3_36976307	CAS_EUR	upstream_gene_variant	C	0.559657	1.03 [1.02-1.05]	4.84e-09
rs11130602	3_57961441	CAS_EUR	intergenic_variant	G	0.568207	1.05 [1.04-1.07]	8.34e-21
rs56207748	3_66414313	CAS_EUR	intron_variant	C	0.648287	1.03 [1.02-1.05]	3.2e-08
rs7612605	3_98843786	CAS_EUR	intron_variant	C	0.466272	1.03 [1.02-1.05]	5.91e-09
rs695983	3_136345705	CAS_EUR	intron_variant	A	0.717926	1.04 [1.03-1.06]	5.74e-12
rs6787361	3_154048509	CAS_EUR	intron_variant,non_coding_transcript_variant	G	0.239412	1.06 [1.04-1.07]	1.27e-17
rs59030006	3_169489687	CAS_EUR	intron_variant	T	0.521705	1.07 [1.06-1.08]	3.25e-32
rs4894533	3_172257179	CAS_EUR	intron_variant	G	0.507416	1.03 [1.02-1.04]	3.22e-09
rs1706003	3_194579238	CAS_EUR	upstream_gene_variant	G	0.552161	1.06 [1.05-1.07]	8.43e-23
rs2293232	3_195770272	CAS_EUR	missense_variant	T	0.13031	1.06 [1.05-1.08]	1e-14
rs62289359	4_7895441	CAS_EUR	intron_variant	T	0.460397	1.07 [1.06-1.08]	8.15e-32
rs784943	4_52057039	CAS_EUR	intron_variant	C	0.245428	1.04 [1.03-1.05]	4.42e-09
rs11133315	4_54215991	CAS_EUR	intron_variant	A	0.209651	1.06 [1.05-1.08]	4.67e-20
rs10025351	4_76472942	CAS_EUR	intron_variant	C	0.535864	1.03 [1.02-1.05]	9.04e-10
rs12710823	4_85797697	CAS_EUR	intron_variant	A	0.223199	1.05 [1.04-1.07]	7.52e-14
rs13107325	4_102267552	CAS_EUR	missense_variant	C	0.94743	1.07 [1.05-1.1]	4.61e-10
rs12502542	4_108216398	CAS_EUR	intron_variant,non_coding_transcript_variant	G	0.542671	1.06 [1.05-1.07]	9.2e-26
rs6847735	4_125795190	CAS_EUR	intron_variant,non_coding_transcript_variant	C	0.447366	1.03 [1.02-1.04]	1.31e-08
rs142036542	4_139755495	CAS_EUR	intron_variant	T	0.927029	1.1 [1.08-1.13]	1.62e-20
rs13109172	4_145838331	CAS_EUR	intron_variant	A	0.673341	1.04 [1.03-1.05]	7.91e-10
rs869397	4_168766917	CAS_EUR	intron_variant	A	0.435199	1.03 [1.02-1.04]	4.46e-09
rs4990988	5_692915	CAS_EUR	intron_variant	A	0.280288	1.04 [1.03-1.06]	4.41e-08
rs12188931	5_10674825	CAS_EUR	downstream_gene_variant	T	0.264313	1.04 [1.02-1.05]	1.45e-08
rs1061813	5_14847222	CAS_EUR	intron_variant	G	0.445712	1.03 [1.02-1.04]	3.91e-08
rs10066455	5_51425908	CAS_EUR	downstream_gene_variant	A	0.4053	1.04 [1.03-1.05]	2.08e-13
rs141825703	5_82445507	CAS_EUR	intergenic_variant	CA	0.798733	1.05 [1.04-1.07]	2.43e-12
rs10060113	5_83446606	CAS_EUR	intergenic_variant	A	0.021991	1.16 [1.11-1.22]	1.62e-11
rs5870332	5_108832196	CAS_EUR	intron_variant	GT	0.778854	1.06 [1.04-1.07]	2.02e-13
rs11241687	5_123342614	CAS_EUR	downstream_gene_variant	T	0.206521	1.05 [1.04-1.06]	5.8e-13
rs36716	5_128227871	CAS_EUR	regulatory_region_variant	G	0.526847	1.04 [1.03-1.05]	5.81e-11
rs12515782	5_150139858	CAS_EUR	intron_variant	T	0.800701	1.04 [1.03-1.05]	1.04e-08
rs11135046	5_158803005	CAS_EUR	intron_variant	T	0.560087	1.04 [1.03-1.06]	5.35e-15
rs487684	5_172902024	CAS_EUR	intron_variant	G	0.69562	1.04 [1.03-1.05]	5.6e-10
rs11741640	5_177365742	CAS_EUR	intron_variant	G	0.740231	1.04 [1.03-1.06]	1.42e-10
rs9392399	6_2570167	CAS_EUR	intergenic_variant	T	0.713297	1.04 [1.02-1.05]	8.84e-09
rs9349379	6_12903725	CAS_EUR	intron_variant	A	0.579137	1.04 [1.03-1.05]	1.04e-12
rs6942390	6_17977018	CAS_EUR	intron_variant	G	0.125521	1.05 [1.03-1.07]	6.28e-10
rs2071277	6_32203906	CAS_EUR	intron_variant	C	0.487373	1.05 [1.04-1.07]	1.95e-20
rs4151702	6_36678211	CAS_EUR	upstream_gene_variant	C	0.189119	1.04 [1.03-1.06]	7.16e-10
rs11153730	6_118346359	CAS_EUR	intergenic_variant	T	0.491234	1.05 [1.04-1.06]	2.62e-20
rs9375417	6_125927228	CAS_EUR	intron_variant	C	0.509187	1.03 [1.02-1.04]	1.78e-08
rs453639	6_131728517	CAS_EUR	intron_variant	C	0.368431	1.05 [1.04-1.06]	3.68e-18
rs73549085	6_135766920	CAS_EUR	intron_variant,non_coding_transcript_variant	C	0.338098	1.05 [1.03-1.06]	2.3e-14
rs3911274	6_141216447	CAS_EUR	intergenic_variant	T	0.27272	1.05 [1.04-1.06]	6.3e-15
rs10499288	6_156126076	CAS_EUR	intron_variant,non_coding_transcript_variant	G	0.067609	1.07 [1.05-1.09]	5.49e-10
rs74617384	6_160576086	CAS_EUR	intron_variant	T	0.073056	1.43 [1.4-1.46]	4.22e-258
rs9801426	7_553384	CAS_EUR	intron_variant	C	0.394299	1.04 [1.03-1.05]	3.59e-10
rs55734480	7_14332384	CAS_EUR	intron_variant	A	0.245991	1.05 [1.03-1.06]	3.45e-12
rs10279302	7_19422919	CAS_EUR	intron_variant,non_coding_transcript_variant	A	0.319658	1.06 [1.05-1.07]	6.13e-22
rs1800797	7_22726602	CAS_EUR	upstream_gene_variant	A	0.452053	1.11 [1.1-1.12]	3.55e-78
rs11767370	7_28694464	CAS_EUR	intron_variant	G	0.59447	1.04 [1.03-1.05]	8.82e-11
rs13240826	7_35187290	CAS_EUR	upstream_gene_variant	C	0.560865	1.05 [1.04-1.06]	6.6e-16
rs71553063	7_36390840	CAS_EUR	intron_variant	C	0.41177	1.03 [1.02-1.04]	4.55e-08
rs34370233	7_37354645	CAS_EUR	intron_variant	CA	0.773039	1.05 [1.03-1.06]	2.05e-11
rs17172071	7_42484091	CAS_EUR	intergenic_variant	G	0.764138	1.06 [1.04-1.07]	8.71e-17
rs10481025	7_51137241	CAS_EUR	intron_variant	G	0.471162	1.04 [1.03-1.06]	5.82e-15
rs6948442	7_81210180	CAS_EUR	TF_binding_site_variant	A	0.305527	1.03 [1.02-1.05]	2.04e-08
rs10264916	7_92657062	CAS_EUR	intron_variant	A	0.728159	1.05 [1.04-1.06]	1.45e-15
rs75672964	7_131636251	CAS_EUR	intergenic_variant	T	0.049477	1.09 [1.06-1.12]	1.54e-11
rs13276026	8_10752445	CAS_EUR	intron_variant	G	0.450372	1.06 [1.05-1.07]	1.28e-22
rs12545594	8_13295654	CAS_EUR	intron_variant	C	0.834963	1.05 [1.03-1.06]	3.8e-09
rs115849089	8_20054859	CAS_EUR	intergenic_variant	G	0.889798	1.07 [1.05-1.08]	2.99e-13
rs4872182	8_23698825	CAS_EUR	downstream_gene_variant	T	0.476517	1.03 [1.02-1.04]	1.55e-08
rs11135915	8_26053951	CAS_EUR	intergenic_variant	A	0.72584	1.04 [1.03-1.05]	1.17e-09
rs6471641	8_57710906	CAS_EUR	intron_variant,non_coding_transcript_variant	C	0.391031	1.03 [1.02-1.05]	1.68e-09
rs35719208	8_104954086	CAS_EUR	intron_variant,non_coding_transcript_variant	T	0.20685	1.06 [1.04-1.07]	2.57e-16
rs6993770	8_105569300	CAS_EUR	intron_variant	T	0.24327	1.04 [1.03-1.05]	1.04e-09
rs28601761	8_125487789	CAS_EUR	intron_variant,non_coding_transcript_variant	C	0.571027	1.05 [1.04-1.06]	7.74e-17
rs75574423	8_128396244	CAS_EUR	intergenic_variant	A	0.87124	1.07 [1.05-1.09]	3.55e-16
rs4531098	8_140814807	CAS_EUR	intron_variant	A	0.468755	1.05 [1.04-1.06]	6.51e-19
rs188595907	8_143953899	CAS_EUR	upstream_gene_variant	G	0.98289	1.17 [1.12-1.22]	1.39e-11
rs10963949	9_19084446	CAS_EUR	intron_variant	T	0.431861	1.03 [1.02-1.04]	1.02e-08
rs3927738	9_21828243	CAS_EUR	intron_variant,NMD_transcript_variant	T	0.437907	1.04 [1.03-1.05]	1.34e-10
rs1412987	9_68795729	CAS_EUR	intron_variant	A	0.691421	1.04 [1.03-1.05]	8.68e-10
rs55725031	9_93648117	CAS_EUR	intron_variant	TTGG	0.663896	1.04 [1.03-1.05]	5.07e-10
rs4742903	9_104094512	CAS_EUR	intron_variant	C	0.550676	1.04 [1.03-1.05]	4.71e-11
rs34089221	9_120724540	CAS_EUR	downstream_gene_variant	T	0.941498	1.08 [1.06-1.11]	2.6e-11
rs3847193	9_130893782	CAS_EUR	synonymous_variant	G	0.742057	1.04 [1.03-1.05]	9.84e-10
rs558240	9_133281560	CAS_EUR	intergenic_variant	A	0.406443	1.03 [1.02-1.05]	5.22e-09
rs1555985	10_14640481	CAS_EUR	intron_variant	T	0.446538	1.03 [1.02-1.05]	9.4e-10
rs7905442	10_17017250	CAS_EUR	intron_variant	G	0.415757	1.05 [1.03-1.06]	6.75e-15
rs4018012	10_29840342	CAS_EUR	intergenic_variant	G	0.243601	1.05 [1.03-1.06]	8.86e-12
rs7098614	10_63355667	CAS_EUR	intron_variant	T	0.783668	1.04 [1.03-1.06]	3.71e-09
rs1245518	10_72024267	CAS_EUR	intergenic_variant	G	0.613994	1.05 [1.04-1.06]	2.25e-17
rs11001768	10_76397264	CAS_EUR	intron_variant	C	0.563348	1.04 [1.03-1.05]	2.22e-10
rs56256440	10_77938449	CAS_EUR	intergenic_variant	G	0.246616	1.04 [1.02-1.05]	4.75e-08
rs7077656	10_91609992	CAS_EUR	intergenic_variant	A	0.346597	1.03 [1.02-1.05]	1.45e-08
rs9420589	10_92690476	CAS_EUR	intron_variant	G	0.568492	1.03 [1.02-1.05]	1.79e-09
rs1223586	10_94006292	CAS_EUR	intron_variant	G	0.539846	1.04 [1.03-1.06]	9.41e-15
rs140453415	10_95398666	CAS_EUR	intron_variant	G	0.03812	1.08 [1.05-1.12]	4.46e-08
rs35095897	10_102618002	CAS_EUR	intron_variant	T	0.444146	1.04 [1.03-1.05]	5.63e-13
rs35176048	10_103908421	CAS_EUR	intron_variant	CTT	0.907892	1.06 [1.04-1.08]	1.38e-08
rs1801253	10_114045297	CAS_EUR	missense_variant	C	0.735838	1.04 [1.02-1.05]	2.46e-08
rs11551933	11_205113	CAS_EUR	upstream_gene_variant	C	0.081425	1.1 [1.08-1.12]	3.03e-20
rs7101857	11_27344164	CAS_EUR	intron_variant	C	0.332446	1.05 [1.03-1.06]	1.8e-14
rs174554	11_61811991	CAS_EUR	intron_variant	A	0.653155	1.09 [1.07-1.1]	4.28e-45
rs1427755639	11_67099684	CAS_EUR	regulatory_region_variant	A	0.078691	1.07 [1.05-1.09]	9.53e-11
rs10908185	11_69341911	CAS_EUR	intron_variant,non_coding_transcript_variant	C	0.39755	1.06 [1.04-1.07]	2.62e-21
rs10712551	11_73421615	CAS_EUR	intron_variant	TG	0.787719	1.05 [1.03-1.06]	8.87e-12
rs2019090	11_103798234	CAS_EUR	intron_variant,non_coding_transcript_variant	A	0.274113	1.04 [1.03-1.05]	1.49e-09
rs72993806	11_108488962	CAS_EUR	intron_variant	G	0.153142	1.04 [1.03-1.06]	4.47e-08
rs964184	11_116778201	CAS_EUR	3_prime_UTR_variant	G	0.131755	1.06 [1.04-1.07]	6e-12
rs12280388	11_121800004	CAS_EUR	intron_variant,non_coding_transcript_variant	C	0.067748	1.09 [1.07-1.12]	1.44e-16
rs4765661	12_2069348	CAS_EUR	intron_variant	A	0.182007	1.05 [1.03-1.06]	2.09e-10
rs11063127	12_4386566	CAS_EUR	intron_variant,NMD_transcript_variant	A	0.872088	1.1 [1.08-1.12]	1.84e-27
rs1639122	12_6601981	CAS_EUR	missense_variant,NMD_transcript_variant	A	0.439089	1.03 [1.02-1.04]	1.01e-08
rs10770612	12_20077705	CAS_EUR	intron_variant,non_coding_transcript_variant	A	0.784501	1.08 [1.07-1.1]	2.01e-31
rs10219671	12_24897853	CAS_EUR	intron_variant	C	0.222939	1.04 [1.03-1.06]	2.37e-10
rs73099903	12_53046995	CAS_EUR	upstream_gene_variant	T	0.080291	1.06 [1.04-1.08]	6.55e-10
rs56344960	12_66017010	CAS_EUR	intergenic_variant	C	0.807191	1.09 [1.07-1.1]	2.73e-33
rs11116362	12_84402727	CAS_EUR	intergenic_variant	T	0.642062	1.04 [1.02-1.05]	8.06e-10
rs113987418	12_94328004	CAS_EUR	intron_variant	T	0.919831	1.12 [1.1-1.14]	1.57e-25
rs141421422	12_108292778	CAS_EUR	missense_variant	A	0.993976	1.25 [1.16-1.36]	2.41e-08
rs4766500	12_110555986	CAS_EUR	intron_variant	A	0.645869	1.05 [1.04-1.06]	1.38e-16
rs1169288	12_120978847	CAS_EUR	missense_variant	C	0.333074	1.05 [1.04-1.06]	5.57e-17
rs10846744	12_124827879	CAS_EUR	intron_variant	C	0.147617	1.08 [1.07-1.1]	1.4e-24
rs7987944	13_22797335	CAS_EUR	intergenic_variant	T	0.689749	1.04 [1.03-1.05]	3.81e-10
rs7989124	13_26466922	CAS_EUR	intergenic_variant	A	0.478904	1.04 [1.02-1.05]	6.35e-10
rs556429	13_36912884	CAS_EUR	intron_variant	A	0.242294	1.05 [1.03-1.06]	4.56e-12
rs4366594	13_93753083	CAS_EUR	intron_variant	G	0.411788	1.04 [1.03-1.05]	2.85e-11
rs61970165	13_98214680	CAS_EUR	intron_variant	A	0.774512	1.04 [1.03-1.06]	8.32e-10
rs3803236	13_110465398	CAS_EUR	splice_region_variant,intron_variant	C	0.417993	1.03 [1.02-1.04]	3.74e-08
rs7149011	14_21094401	CAS_EUR	intron_variant	C	0.626435	1.03 [1.02-1.05]	3.02e-08
rs8006409	14_22927302	CAS_EUR	intron_variant	G	0.60456	1.03 [1.02-1.05]	6.84e-09
rs1957406	14_59322560	CAS_EUR	intron_variant	A	0.561055	1.03 [1.02-1.04]	3.24e-09
rs9672060	14_71543409	CAS_EUR	intron_variant	T	0.220922	1.05 [1.04-1.06]	3.64e-14
rs754458	14_74618126	CAS_EUR	upstream_gene_variant	G	0.511686	1.03 [1.02-1.04]	6.24e-09
rs11624343	14_103392819	CAS_EUR	intron_variant	T	0.661329	1.04 [1.02-1.05]	2.34e-09
rs112766772	14_105458963	CAS_EUR	intron_variant	C	0.222601	1.05 [1.04-1.07]	4.42e-13
rs7182141	15_42770350	CAS_EUR	intron_variant	T	0.785523	1.08 [1.06-1.09]	2.59e-28
rs4646560	15_58061348	CAS_EUR	intron_variant	C	0.438873	1.06 [1.04-1.07]	3.12e-22
rs17228212	15_67166301	CAS_EUR	intron_variant	T	0.721833	1.03 [1.02-1.05]	2.86e-08
rs4243085	15_78765381	CAS_EUR	intron_variant	G	0.261517	1.06 [1.05-1.07]	4.82e-20
rs757871046	15_82333844	CAS_EUR	intronic	A	0.28795	1.08 [1.05-1.11]	3.61e-08
rs716401	15_85545199	CAS_EUR	intron_variant	C	0.593082	1.03 [1.02-1.04]	1.08e-08
rs12594617	15_88715387	CAS_EUR	intergenic_variant	C	0.812733	1.06 [1.04-1.07]	1.12e-15
rs1573643	15_90877743	CAS_EUR	intron_variant	C	0.333112	1.03 [1.02-1.05]	3.19e-08
rs60232676	15_99725144	CAS_EUR	downstream_gene_variant	CTG	0.470112	1.03 [1.02-1.04]	2.29e-08
rs903551	15_101457731	CAS_EUR	intron_variant	C	0.126514	1.05 [1.03-1.06]	2.99e-08
rs8051591	16_53782840	CAS_EUR	intron_variant	G	0.405261	1.06 [1.04-1.07]	1.46e-21
rs7198873	16_75440856	CAS_EUR	downstream_gene_variant	A	0.58767	1.07 [1.06-1.08]	1.69e-31
rs35613341	16_88468999	CAS_EUR	intron_variant	C	0.687885	1.05 [1.03-1.06]	9.67e-13
rs2126202	17_2192418	CAS_EUR	intron_variant	A	0.495114	1.03 [1.02-1.04]	1.68e-08
rs715661	17_2967842	CAS_EUR	intron_variant	T	0.235654	1.05 [1.04-1.07]	2.48e-13
rs4246413	17_7558152	CAS_EUR	intron_variant	T	0.052616	1.08 [1.05-1.11]	1.31e-09
rs35263589	17_12461082	CAS_EUR	intergenic_variant	G	0.189112	1.05 [1.03-1.06]	1.92e-10
rs3744113	17_17845331	CAS_EUR	3_prime_UTR_variant	T	0.359227	1.04 [1.03-1.05]	1e-11
rs7212510	17_28376663	CAS_EUR	intron_variant	T	0.496029	1.04 [1.03-1.05]	2.24e-11
rs17883335	17_31180744	CAS_EUR	intron_variant	C	0.001359	2.71 [1.92-3.83]	1.65e-08
rs59386234	17_43637689	CAS_EUR	intergenic	G	0.145755	1.09 [1.06-1.11]	5.01e-14
rs117778193	17_47147555	CAS_EUR	intron_variant	T	0.93251	1.07 [1.04-1.09]	2e-08
rs117573680	17_55718414	CAS_EUR	downstream_gene_variant	T	0.003673	2.05 [1.58-2.64]	4.14e-08
rs62083666	17_59977169	CAS_EUR	downstream_gene_variant	A	0.766218	1.04 [1.03-1.06]	4.99e-10
rs744651	17_61485887	CAS_EUR	downstream_gene_variant	C	0.746883	1.04 [1.03-1.05]	5.22e-09
rs2429402	17_62634356	CAS_EUR	intron_variant	G	0.329478	1.04 [1.03-1.05]	5.7e-10
rs78357146	17_66308933	CAS_EUR	intron_variant	G	0.025207	1.13 [1.09-1.17]	3.55e-12
rs62068829	17_70859131	CAS_EUR	intergenic_variant	G	0.615747	1.04 [1.02-1.05]	1.97e-09
rs113977592	17_73644803	CAS_EUR	upstream_gene_variant	C	0.943298	1.07 [1.05-1.1]	1.99e-08
rs7221341	17_78335390	CAS_EUR	intron_variant,non_coding_transcript_variant	T	0.373282	1.04 [1.03-1.05]	1.83e-10
rs9674961	17_80345336	CAS_EUR	missense_variant	G	0.345271	1.04 [1.02-1.05]	1.68e-09
rs9897258	17_81415451	CAS_EUR	intron_variant	T	0.760744	1.07 [1.05-1.08]	4.15e-20
rs178004	18_22504854	CAS_EUR	regulatory_region_variant	T	0.754792	1.06 [1.05-1.07]	1.08e-18
rs11564336	18_28136624	CAS_EUR	intron_variant	A	0.726478	1.04 [1.03-1.06]	4.64e-11
rs1621375	18_28691714	CAS_EUR	intron_variant,non_coding_transcript_variant	A	0.493971	1.04 [1.03-1.05]	4.18e-11
rs454854	18_79493866	CAS_EUR	intron_variant	G	0.319723	1.04 [1.02-1.05]	1.05e-08
rs116843064	19_8364439	CAS_EUR	missense_variant	G	0.973836	1.2 [1.16-1.25]	6.69e-21
rs8108722	19_10236408	CAS_EUR	intergenic_variant	T	0.232716	1.04 [1.03-1.06]	1.66e-09
rs6511720	19_11091630	CAS_EUR	intron_variant	G	0.896825	1.07 [1.06-1.09]	7.08e-16
rs1840828	19_16331801	CAS_EUR	downstream_gene_variant	T	0.596908	1.04 [1.03-1.05]	6.83e-11
rs12974746	19_18795739	CAS_EUR	upstream_gene_variant	G	0.03308	1.14 [1.1-1.18]	1.48e-14
rs112009052	19_40593595	CAS_EUR	downstream_gene_variant	A	0.019258	1.17 [1.12-1.22]	2.03e-12
rs10417548	19_51724760	CAS_EUR	upstream_gene_variant	A	0.255475	1.05 [1.03-1.06]	3.07e-12
rs11700260	20_7708150	CAS_EUR	intergenic_variant	C	0.118469	1.07 [1.05-1.09]	3.09e-16
rs6040435	20_11219325	CAS_EUR	regulatory_region_variant	A	0.561012	1.03 [1.02-1.05]	1.68e-09
rs4911238	20_32534836	CAS_EUR	intron_variant	T	0.238457	1.04 [1.02-1.05]	2.91e-08
rs541427922	20_34710007	CAS_EUR	intron_variant	C	0.851941	1.05 [1.03-1.06]	9.26e-10
rs35870583	20_54118699	CAS_EUR	regulatory_region_variant	G	0.809426	1.07 [1.05-1.08]	1.99e-17
rs34161672	20_57445543	CAS_EUR	intron_variant,non_coding_transcript_variant	A	0.329359	1.03 [1.02-1.05]	1.61e-08
rs2275294	20_63962894	CAS_EUR	intron_variant	A	0.241891	1.04 [1.03-1.05]	3.21e-09
rs151058	21_26939253	CAS_EUR	intron_variant	C	0.837639	1.05 [1.03-1.06]	1.27e-09
rs117870289	21_38611524	CAS_EUR	intron_variant	T	0.012972	1.24 [1.18-1.3]	1.18e-17
rs175183	22_20151817	CAS_EUR	upstream_gene_variant	T	0.62591	1.04 [1.03-1.05]	9.8e-10
rs886130979	22_24957671	CAS_EUR	intron_variant	CTT	0.500513	122.22 [22.62-660.51]	2.42e-08
rs16988381	22_30196819	CAS_EUR	intron_variant,non_coding_transcript_variant	A	0.028523	1.13 [1.1-1.17]	7.22e-14
rs35659812	22_32632024	CAS_EUR	intron_variant	AGGC	0.977413	1.15 [1.11-1.19]	5.7e-16
rs1129448	22_37774019	CAS_EUR	3_prime_UTR_variant	A	0.61382	1.05 [1.04-1.07]	1.45e-20
rs8137366	22_42151764	CAS_EUR	intron_variant,non_coding_transcript_variant	C	0.797242	1.05 [1.04-1.07]	2.15e-13
rs6006988	22_45329225	CAS_EUR	intron_variant	T	0.723569	1.04 [1.03-1.06]	2.65e-11
rs148649124	11_111100743	CAS_AFR	intron_variant,non_coding_transcript_variant	G	0.003777	25.85 [8.27-80.81]	2.28e-08
rs143421508	11_124578396	CAS_AFR	downstream_gene_variant	G	0.005184	18.07 [6.49-50.3]	3.04e-08
Footnote: Summary of lead variants for all ancestry stratified aortic stenosis genome wide association studies

## Sheet: ST6
Supplemental Table 6: Summary of lead variants for sex stratified GWAS
rsID	CHR:POS	Analysis	Location	Risk allele	Risk allele frequency	OR [95% CI]	P-value
rs2817178	1_3130688	CAS_M	intron_variant	C	0.573963	1.04 [1.03-1.05]	1.81e-08
rs55722102	1_21595639	CAS_M	downstream_gene_variant	C	0.082458	1.09 [1.07-1.1]	2.36e-23
rs111478493	1_27465698	CAS_M	intron_variant	G	0.975624	1.09 [1.06-1.13]	1.88e-10
rs2141082	1_53673025	CAS_M	intron_variant	C	0.718337	1.06 [1.04-1.07]	2.6e-14
rs11591147	1_55039974	CAS_M	missense_variant	G	0.991187	1.24 [1.17-1.31]	4.12e-15
rs1168112744	1_86462510	CAS_M	intergenic_variant	CA	0.3512	1.1 [1.06-1.14]	7.45e-09
rs10782600	1_87427585	CAS_M	regulatory_region_variant	A	0.446645	1.05 [1.04-1.07]	1.38e-14
rs6702619	1_99580690	CAS_M	intron_variant,non_coding_transcript_variant	G	0.138833	1.14 [1.12-1.15]	1.11e-85
rs602633	1_109278889	CAS_M	downstream_gene_variant	G	0.741018	1.08 [1.06-1.1]	8.98e-23
rs11205303	1_149934520	CAS_M	downstream_gene_variant	C	0.215783	1.05 [1.04-1.07]	9.11e-14
rs35485101	1_159596380	CAS_M	upstream_gene_variant	A	0.027271	1.11 [1.08-1.14]	9.37e-12
rs17550940	1_170688194	CAS_M	intron_variant	C	0.195991	1.08 [1.06-1.09]	1.07e-25
rs527725	1_201783301	CAS_M	intron_variant	C	0.321396	1.07 [1.05-1.08]	3.09e-21
rs2794772	1_236579774	CAS_M	intron_variant	T	0.581204	1.04 [1.03-1.06]	1.4e-08
rs10926961	1_243191902	CAS_M	intron_variant	G	0.764954	1.05 [1.04-1.07]	2.24e-12
rs389411	2_7012454	CAS_M	intron_variant	C	0.809462	1.07 [1.06-1.09]	7.26e-23
rs13018466	2_11177100	CAS_M	intron_variant	C	0.43313	1.04 [1.03-1.06]	2.36e-10
rs10184446	2_19827902	CAS_M	downstream_gene_variant	G	0.411638	1.04 [1.03-1.05]	2.51e-09
rs2854725	2_21014914	CAS_M	intron_variant	T	0.907586	1.08 [1.06-1.11]	4.46e-11
rs1335028922	2_36836097	CAS_M	downstream_gene_variant	CT	0.460224	1.06 [1.04-1.09]	3.19e-08
rs62139061	2_65271671	CAS_M	downstream_gene_variant	C	0.165339	1.07 [1.05-1.08]	1.17e-18
rs10176282	2_71579966	CAS_M	intron_variant	A	0.633025	1.04 [1.03-1.05]	5.24e-09
rs4662414	2_145060865	CAS_M	intron_variant,non_coding_transcript_variant	G	0.597733	1.1 [1.08-1.11]	4.63e-46
rs62181016	2_190455452	CAS_M	intron_variant	G	0.960728	1.06 [1.04-1.08]	1.66e-08
rs10804330	2_226321033	CAS_M	intergenic_variant	T	0.763236	1.04 [1.03-1.05]	3.71e-09
rs6793495	3_11606468	CAS_M	intron_variant	G	0.496528	1.05 [1.03-1.06]	6.32e-11
rs11130602	3_57961441	CAS_M	intergenic_variant	G	0.366661	1.06 [1.05-1.07]	1.4e-18
rs6793760	3_98906019	CAS_M	upstream_gene_variant	A	0.461455	1.04 [1.03-1.05]	3.47e-09
rs695983	3_136345705	CAS_M	intron_variant	A	0.773667	1.05 [1.03-1.06]	3.12e-10
rs7615725	3_154049729	CAS_M	intron_variant,non_coding_transcript_variant	A	0.21005	1.07 [1.05-1.09]	2.6e-16
rs59030006	3_169489687	CAS_M	intron_variant	T	0.46859	1.07 [1.05-1.08]	3.51e-23
rs7637779	3_172257056	CAS_M	intron_variant	A	0.490229	1.04 [1.02-1.05]	4.12e-08
rs1706003	3_194579238	CAS_M	upstream_gene_variant	G	0.800923	1.05 [1.04-1.06]	2.46e-13
rs2293232	3_195770272	CAS_M	missense_variant	T	0.199203	1.07 [1.05-1.09]	3.49e-12
rs62289340	4_7877300	CAS_M	intron_variant	T	0.150491	1.06 [1.05-1.07]	4.22e-18
rs4608869	4_54232769	CAS_M	intron_variant	C	0.244251	1.06 [1.04-1.07]	2.31e-12
rs451891	4_68730686	CAS_M	intergenic_variant	C	0.54028	1.04 [1.03-1.05]	3.21e-08
rs17805623	4_73600702	CAS_M	intron_variant	A	0.846901	1.05 [1.03-1.07]	1.16e-08
rs12710823	4_85797697	CAS_M	intron_variant	A	0.305949	1.06 [1.04-1.07]	4.2e-12
rs13107325	4_102267552	CAS_M	missense_variant	C	0.982	1.08 [1.06-1.11]	3.42e-09
rs12502542	4_108216398	CAS_M	intron_variant,non_coding_transcript_variant	G	0.352152	1.06 [1.04-1.07]	1.86e-17
rs116373049	4_139742549	CAS_M	intron_variant	C	0.953816	1.09 [1.06-1.11]	3.54e-11
rs73766539	5_82427100	CAS_M	regulatory_region_variant	C	0.754065	1.05 [1.03-1.06]	2.64e-08
rs10060113	5_83446606	CAS_M	intergenic_variant	A	0.005308	1.17 [1.11-1.23]	1.92e-08
rs17161463	5_108719027	CAS_M	intergenic_variant	C	0.799389	1.05 [1.03-1.06]	8.51e-10
rs13154356	5_123408484	CAS_M	intron_variant	C	0.196447	1.05 [1.03-1.07]	5.74e-09
rs12332693	5_158800890	CAS_M	intron_variant	A	0.344147	1.05 [1.04-1.06]	6.91e-13
rs7760527	6_12908176	CAS_M	intron_variant	G	0.378425	1.05 [1.03-1.06]	4.01e-11
rs3130294	6_32210996	CAS_M	intron_variant	C	0.427808	1.05 [1.04-1.07]	1.12e-15
rs12215355	6_118359389	CAS_M	regulatory_region_variant	C	0.011014	1.14 [1.11-1.17]	1.89e-18
rs10447437	6_125937746	CAS_M	intergenic_variant	G	0.471663	1.04 [1.03-1.05]	6.83e-09
rs453639	6_131728517	CAS_M	intron_variant	C	0.092443	1.06 [1.05-1.07]	1.35e-16
rs6570028	6_135754784	CAS_M	intron_variant,non_coding_transcript_variant	C	0.48377	1.05 [1.03-1.06]	9.59e-11
rs4895588	6_141176272	CAS_M	intergenic_variant	A	0.295564	1.06 [1.04-1.07]	2.47e-14
rs74617384	6_160576086	CAS_M	intron_variant	T	0.029535	1.45 [1.41-1.48]	4.43e-190
rs55734480	7_14332384	CAS_M	intron_variant	A	0.24676	1.04 [1.03-1.06]	1.19e-08
rs10279302	7_19422919	CAS_M	intron_variant,non_coding_transcript_variant	A	0.334824	1.06 [1.04-1.07]	4.79e-16
rs1800797	7_22726602	CAS_M	upstream_gene_variant	A	0.160234	1.1 [1.09-1.12]	2.57e-46
rs1009195	7_28751620	CAS_M	intron_variant	T	0.577168	1.04 [1.02-1.05]	3.13e-08
rs35266317	7_35187605	CAS_M	upstream_gene_variant	A	0.580117	1.05 [1.04-1.07]	1.49e-15
rs17172071	7_42484091	CAS_M	intergenic_variant	G	0.735957	1.05 [1.03-1.06]	1.23e-08
rs10481025	7_51137241	CAS_M	intron_variant	G	0.591392	1.04 [1.03-1.06]	2.39e-10
rs7804293	7_92658535	CAS_M	intron_variant	T	0.907117	1.05 [1.04-1.07]	2.78e-12
rs2409091	8_8796547	CAS_M	intron_variant	A	0.478101	1.06 [1.05-1.08]	4.77e-17
rs115849089	8_20054859	CAS_M	intergenic_variant	G	0.897011	1.07 [1.05-1.1]	8.69e-12
rs35753933	8_104952241	CAS_M	intron_variant,non_coding_transcript_variant	C	0.116881	1.05 [1.04-1.07]	4.1e-10
rs28601761	8_125487789	CAS_M	intron_variant,non_coding_transcript_variant	C	0.751433	1.05 [1.04-1.07]	5.25e-15
rs58880983	8_128361951	CAS_M	intron_variant,non_coding_transcript_variant	A	0.438952	1.05 [1.03-1.06]	1.21e-10
rs1850436	8_140664271	CAS_M	intron_variant	T	0.606395	1.05 [1.04-1.07]	2.33e-14
rs996376	9_69947663	CAS_M	intergenic_variant	T	0.640613	1.08 [1.05-1.11]	1.09e-08
rs2398871	9_93721938	CAS_M	intergenic_variant	C	0.592188	1.04 [1.03-1.06]	1.35e-08
rs7905442	10_17017250	CAS_M	intron_variant	G	0.453642	1.05 [1.04-1.07]	1.35e-15
rs2369339	10_29879102	CAS_M	regulatory_region_variant	C	0.757521	1.04 [1.03-1.06]	1.11e-09
rs11000138	10_72022264	CAS_M	intergenic_variant	A	0.577594	1.04 [1.03-1.06]	1.26e-10
rs150670709	10_79495423	CAS_M	downstream_gene_variant	C	0.876153	1.06 [1.04-1.08]	1.33e-08
rs1223580	10_94012072	CAS_M	intron_variant	C	0.297229	1.04 [1.03-1.05]	8.96e-09
rs10786680	10_102557435	CAS_M	intron_variant	C	0.640274	1.04 [1.03-1.06]	4.05e-11
rs11551933	11_205113	CAS_M	upstream_gene_variant	C	0.037908	1.08 [1.06-1.11]	9.01e-11
rs191701026	11_798254	CAS_M	5_prime_UTR_variant	A	0.011037	1.17 [1.12-1.23]	4.89e-10
rs11023993	11_16605082	CAS_M	intron_variant,non_coding_transcript_variant	G	0.851785	1.04 [1.03-1.06]	3.22e-08
rs2472628	11_27376101	CAS_M	intron_variant	C	0.632161	1.04 [1.03-1.06]	7.67e-10
rs174564	11_61820833	CAS_M	upstream_gene_variant	A	0.631519	1.1 [1.09-1.12]	2.23e-42
rs6606660	11_69332205	CAS_M	intron_variant,non_coding_transcript_variant	A	0.398691	1.06 [1.04-1.07]	2.02e-13
rs201483874	11_73458617	CAS_M	intron_variant	C	0.974604	1.06 [1.04-1.08]	3.51e-08
rs964184	11_116778201	CAS_M	3_prime_UTR_variant	G	0.253121	1.05 [1.04-1.07]	5.18e-09
rs12280388	11_121800004	CAS_M	intron_variant,non_coding_transcript_variant	C	0.058182	1.1 [1.07-1.13]	9.17e-14
rs61909254	12_4377725	CAS_M	intron_variant	C	0.830699	1.1 [1.07-1.12]	1.17e-21
rs10770612	12_20077705	CAS_M	intron_variant,non_coding_transcript_variant	A	0.752669	1.08 [1.07-1.1]	4.08e-22
rs56344960	12_66017010	CAS_M	intergenic_variant	C	0.921536	1.08 [1.07-1.1]	4.17e-22
rs147542763	12_94348096	CAS_M	intron_variant	A	0.991169	1.17 [1.13-1.21]	3.01e-23
rs1502337	12_110625047	CAS_M	intron_variant	C	0.687711	1.05 [1.03-1.06]	6.14e-11
rs7310615	12_111427245	CAS_M	intron_variant	C	0.21755	1.05 [1.03-1.06]	3.07e-11
rs1169288	12_120978847	CAS_M	missense_variant	C	0.371117	1.05 [1.03-1.06]	3.96e-11
rs10846744	12_124827879	CAS_M	intron_variant	C	0.546588	1.07 [1.05-1.09]	5.98e-16
rs35101488	13_26468104	CAS_M	intergenic_variant	G	0.316053	1.04 [1.02-1.05]	4.14e-08
rs556429	13_36912884	CAS_M	intron_variant	A	0.114925	1.05 [1.03-1.07]	2.69e-10
rs11620392	13_98205109	CAS_M	intron_variant	A	0.883984	1.05 [1.03-1.06]	5.26e-09
rs1983931	13_110465755	CAS_M	intron_variant	G	0.622113	1.04 [1.02-1.05]	2.53e-08
rs61989383	14_71516927	CAS_M	intron_variant	C	0.112745	1.05 [1.03-1.06]	4.54e-09
rs112766772	14_105458963	CAS_M	intron_variant	C	0.099944	1.05 [1.03-1.07]	2.12e-08
rs34582409	15_42743972	CAS_M	downstream_gene_variant	GTC	0.963165	1.08 [1.07-1.1]	5.84e-20
rs1077834	15_58431280	CAS_M	upstream_gene_variant	C	0.484575	1.06 [1.04-1.08]	1.55e-14
rs2002854	15_78760672	CAS_M	intron_variant	A	0.459223	1.07 [1.05-1.08]	1.59e-18
rs12594617	15_88715387	CAS_M	intergenic_variant	C	0.734367	1.07 [1.05-1.08]	3.11e-14
rs56137030	16_53791993	CAS_M	intron_variant	A	0.202987	1.06 [1.05-1.08]	1.15e-18
rs7198873	16_75440856	CAS_M	downstream_gene_variant	A	0.530239	1.06 [1.05-1.08]	6.11e-20
rs715661	17_2967842	CAS_M	intron_variant	T	0.226641	1.05 [1.03-1.06]	5.11e-09
rs9903895	17_12285123	CAS_M	intergenic_variant	A	0.314961	1.04 [1.03-1.06]	2.86e-08
rs9895750	17_17864505	CAS_M	intron_variant	C	0.636304	1.04 [1.03-1.06]	5.23e-09
rs8176215	17_43073766	CAS_M	intron_variant	T	0.319254	1.05 [1.04-1.07]	5.6e-15
rs2429402	17_62634356	CAS_M	intron_variant	G	0.290853	1.04 [1.03-1.06]	4.56e-10
rs78357146	17_66308933	CAS_M	intron_variant	G	0.020058	1.13 [1.09-1.18]	2.27e-10
rs7225126	17_70862919	CAS_M	intergenic_variant	A	0.779317	1.04 [1.03-1.06]	7.33e-11
rs10782007	17_81424003	CAS_M	intron_variant	A	0.741109	1.07 [1.06-1.09]	2.09e-19
rs636261	18_22496180	CAS_M	intergenic_variant	T	0.917373	1.05 [1.04-1.07]	8.09e-12
rs12458840	18_28133380	CAS_M	intron_variant	G	0.905229	1.05 [1.03-1.06]	9.48e-10
rs454854	18_79493866	CAS_M	intron_variant	G	0.580689	1.04 [1.03-1.06]	1.59e-08
rs116843064	19_8364439	CAS_M	missense_variant	G	0.986502	1.21 [1.16-1.27]	2.08e-15
rs8102623	19_10225439	CAS_M	intron_variant	A	0.298463	1.06 [1.04-1.08]	2.23e-12
rs7257816	19_11163769	CAS_M	downstream_gene_variant	G	0.672757	1.05 [1.03-1.06]	2.68e-10
rs12974746	19_18795739	CAS_M	upstream_gene_variant	G	0.008178	1.14 [1.1-1.19]	2.19e-10
rs112009052	19_40593595	CAS_M	downstream_gene_variant	A	0.00945	1.19 [1.13-1.25]	9.24e-11
rs76387513	19_49658008	CAS_M	downstream_gene_variant	T	0.028337	1.08 [1.05-1.11]	4.16e-08
rs11700260	20_7708150	CAS_M	intergenic_variant	C	0.102105	1.07 [1.05-1.09]	1.75e-13
rs541427922	20_34710007	CAS_M	intron_variant	C	0.876307	1.05 [1.04-1.07]	7.63e-09
rs17216707	20_54115823	CAS_M	intergenic_variant	T	0.865207	1.06 [1.04-1.08]	1.42e-11
rs151058	21_26939253	CAS_M	intron_variant	C	0.845877	1.05 [1.03-1.07]	9.62e-09
rs117999064	21_38605152	CAS_M	intron_variant	G	0.006223	1.2 [1.13-1.27]	2.66e-10
rs8141282	22_30218758	CAS_M	intergenic_variant	C	0.010938	1.14 [1.1-1.19]	1.83e-10
rs111668828	22_32642297	CAS_M	intron_variant	T	0.990924	1.16 [1.12-1.21]	1.34e-13
rs1074407	22_37760176	CAS_M	intron_variant	A	0.545506	1.05 [1.04-1.06]	8.63e-13
rs1176281218	22_42157347	CAS_M	downstream_gene_variant	G	0.765647	1.06 [1.04-1.07]	1.53e-11
rs1473953	22_45322160	CAS_M	intron_variant	A	0.509276	1.04 [1.03-1.06]	1.05e-08
rs12141569	1_21546509	CAS_F	intron_variant	C	0.307842	1.09 [1.07-1.11]	5.1e-17
rs2077522	1_87452063	CAS_F	downstream_gene_variant	C	0.442925	1.06 [1.04-1.08]	9.49e-09
rs6702619	1_99580690	CAS_F	intron_variant,non_coding_transcript_variant	G	0.136303	1.14 [1.12-1.17]	3e-36
rs646776	1_109275908	CAS_F	downstream_gene_variant	T	0.814569	1.08 [1.05-1.11]	1.03e-09
rs12126142	1_154452980	CAS_F	intron_variant	G	0.661984	1.09 [1.07-1.12]	1.04e-16
rs2150026	1_170676348	CAS_F	intron_variant	C	0.224575	1.08 [1.06-1.11]	1.95e-11
rs665834	1_201778959	CAS_F	intron_variant	A	0.303703	1.09 [1.07-1.12]	2.46e-15
rs309306	2_7020359	CAS_F	intron_variant	C	0.422191	1.08 [1.06-1.1]	1.43e-12
rs5742904	2_21006288	CAS_F	missense_variant	T	0.000606	4.63 [3-7.16]	4.85e-12
rs62139089	2_65295480	CAS_F	regulatory_region_variant	T	0.118663	1.07 [1.05-1.1]	3.04e-09
rs12691702	2_145007179	CAS_F	intron_variant,non_coding_transcript_variant	T	0.792182	1.12 [1.09-1.15]	2.71e-20
rs61741262	2_217804502	CAS_F	missense_variant	T	0.95084	1.11 [1.07-1.14]	1.61e-08
rs56198593	3_154080283	CAS_F	intron_variant,non_coding_transcript_variant	C	0.59268	1.1 [1.07-1.14]	1.05e-09
rs2421650	3_169481222	CAS_F	intron_variant	G	0.424562	1.07 [1.05-1.09]	1.28e-11
rs789837	3_194588799	CAS_F	intron_variant	G	0.739573	1.07 [1.04-1.09]	1.42e-09
rs11735005	4_7919281	CAS_F	intron_variant	T	0.144515	1.09 [1.06-1.11]	8.4e-15
rs147558377	4_54247456	CAS_F	intron_variant	G	0.143068	1.09 [1.06-1.12]	1.25e-08
rs12502542	4_108216398	CAS_F	intron_variant,non_coding_transcript_variant	G	0.367188	1.06 [1.04-1.08]	1.57e-08
rs142036542	4_139755495	CAS_F	intron_variant	T	0.969429	1.14 [1.09-1.18]	2.72e-10
rs12499988	4_145860099	CAS_F	intron_variant	C	0.850962	1.07 [1.05-1.09]	1.76e-09
rs2303751	5_51389671	CAS_F	synonymous_variant	G	0.345415	1.07 [1.05-1.1]	7.23e-11
rs118039278	6_160564494	CAS_F	intron_variant	A	0.026274	1.41 [1.35-1.46]	5.85e-62
rs12056035	7_19410305	CAS_F	intron_variant,non_coding_transcript_variant	T	0.378875	1.08 [1.06-1.11]	1.8e-13
rs1800797	7_22726602	CAS_F	upstream_gene_variant	A	0.078765	1.14 [1.11-1.16]	4.18e-33
rs752446	8_10792257	CAS_F	intron_variant	G	0.548395	1.07 [1.05-1.09]	7.9e-10
rs79487466	8_104960040	CAS_F	intron_variant,non_coding_transcript_variant	G	0.120565	1.08 [1.05-1.1]	1.48e-08
rs6993266	8_140752560	CAS_F	intron_variant	A	0.756294	1.06 [1.04-1.08]	2.99e-08
rs7027989	9_21817755	CAS_F	intron_variant,NMD_transcript_variant	A	0.33624	1.07 [1.05-1.09]	1.47e-10
rs507666	9_133273983	CAS_F	intron_variant	A	0.202244	1.08 [1.05-1.1]	1.47e-08
rs1245524	10_72027844	CAS_F	regulatory_region_variant	G	0.602956	1.07 [1.04-1.09]	1.7e-09
rs829232	10_93991070	CAS_F	upstream_gene_variant	A	0.309732	1.06 [1.04-1.08]	8.95e-09
rs12421799	11_211862	CAS_F	intron_variant	C	0.042711	1.15 [1.11-1.19]	2.49e-12
rs10908185	11_69341911	CAS_F	intron_variant,non_coding_transcript_variant	C	0.564243	1.07 [1.05-1.1]	1.87e-11
rs10770612	12_20077705	CAS_F	intron_variant,non_coding_transcript_variant	A	0.773771	1.07 [1.05-1.1]	4.54e-08
rs17766960	12_66013637	CAS_F	regulatory_region_variant	G	0.926358	1.08 [1.06-1.11]	1.96e-09
rs7485656	12_124831101	CAS_F	intron_variant	G	0.354739	1.1 [1.06-1.13]	4.66e-10
rs1197548	15_42636566	CAS_F	intron_variant	G	0.664393	1.09 [1.06-1.11]	1.13e-10
rs62003165	15_57939889	CAS_F	intergenic_variant	G	0.574714	1.07 [1.05-1.09]	5e-10
rs8025005	15_88668717	CAS_F	intergenic_variant	C	0.748256	1.12 [1.08-1.16]	1.15e-09
rs34116220	16_75431891	CAS_F	intron_variant	AG	0.476586	1.11 [1.08-1.13]	1.5e-20
rs35613341	16_88468999	CAS_F	intron_variant	C	0.529023	1.07 [1.05-1.09]	6.66e-09
rs75230966	17_46890164	CAS_F	downstream_gene_variant	G	0.972819	1.12 [1.09-1.16]	5.77e-13
rs6511720	19_11091630	CAS_F	intron_variant	G	0.933487	1.12 [1.09-1.16]	9.4e-12
rs117870289	21_38611524	CAS_F	intron_variant	T	0.003914	1.33 [1.22-1.47]	1.21e-09
rs4820296	22_37708698	CAS_F	intron_variant,NMD_transcript_variant	T	0.519427	1.07 [1.05-1.09]	5.5e-10
Footnote: Summary of lead variants for all sex stratified aortic stenosis genome wide association studies

## Sheet: ST7
Supplemental Table 7: Summary of associations by sex for lead variant rs17805623 with significant between-sex heterogeneity
rsID	CHR:POS	Location	Prioritized gene	Risk allele	Risk allele frequency Males	OR [95% CI] Males	P-value Males	Risk allele frequency Females	OR [95% CI] Females	P-value Females	Q-value
rs17805623	4:73600702	intron_variant	RASSF6	A	0.846901	1.05 [1.03-1.07]	1.16e-08	0.854491	0.97 [0.95-1]	0.061665	4.86e-06
Footnote: Summary by sex-stratified GWAS for lead variant rs17805623

## Sheet: ST8
Supplemental Table 8: Conditional analyses in the Million Veteran Program
Pair	r2	rsID1	Analysis rsID1	Chr	Pos_38	rsID2	Analysis rsID2	Chr	Pos_38	EA rsID1	EA rsID2	beta rsID1 (alone)	P rsID1 (alone)	beta rsID2 (alone)	P rsID2 (alone)	beta rsID1 (conditional)	P rsID1 (conditional)	beta rsID2 (conditional)	P rsID2 (conditional)	Result
rs16988381_rs35659812	0.162	rs16988381	multi	22	30196819	rs35659812 (used rs71313136)	multi	22	32632026	A	A	0.0848714	0.00788251	-0.171306	1.14869e-07	0.0850437	0.00775974	-0.171386	1.13371e-07	Keep both
rs4246413_rs78357146	0.121	rs4246413	EUR	17	7558152	rs78357146	multi	17	66308933	A	G	-0.0702402	0.00187568	0.14255	1.57632e-07	-0.0704242	0.00182506	0.142688	1.5348e-07	Keep both
rs752446_rs7823651	0.12	rs752446	F	8	10792257	rs7823651	F	8	11590170	A	C	-0.0383599	0.000187744	-0.0495814	8.28974e-07	-0.0247154	0.0226739	-0.0417831	8.37856e-05	Lose rs752446
rs116843064_rs12974746	0.12	rs116843064	multi	19	8364439	rs12974746	multi	19	18795739	A	G	-0.176097	7.63228e-06	0.0919595	0.00299594	-0.175943	7.77292e-06	0.091759	0.00306058	Keep both
rs2409091_rs752446	0.107	rs2409091	multi	8	8796547	rs752446	F	8	10792257	A	A	0.0559619	1.82633e-08	-0.0383599	0.000187744	0.049057	3.02404e-06	-0.0220389	0.0422683	Lose rs752446
Footnote: Conditional analysis of variant pairs with an r2 between 0.1 and 0.2.

## Sheet: ST9
Supplemental Table 9: Transcriptome wide association analysis and eQTL colocalization summary results for human aortic valve eQTL data
gene	gene_name	Chr	Pos_Start	Pos_End	effect_est	zscore	pvalue	P_FDR	P_Bonf	GWS	PPH4	PPH4_75	ESS
ENSG00000099260.12	PALMD	chr1	99646113	99694541	-0.110465	-22.8486	1.50744e-115	1.59397e-111	1.59397e-111	1	0.99841	1	0.0610938
ENSG00000117600.14	PLPPR4	chr1	99264292	99309590	-0.276057	-17.1815	3.65508e-66	1.93244e-62	3.86488e-62	1	0.993124	1	0.0324726
ENSG00000116132.12	PRRX1	chr1	170662728	170739421	0.134668	12.1946	3.31935e-34	1.16996e-30	3.50988e-30	1	0.987766	1	0.123114
ENSG00000134369.16	NAV1	chr1	201539127	201826969	0.0930196	11.4776	1.70885e-30	4.51734e-27	1.80694e-26	1	0.987608	1	0.0742725
ENSG00000134825.16	TMEM258	chr11	61768501	61792802	-0.103974	-10.7276	7.55172e-27	1.59704e-23	7.98519e-23	1	0.956921	1	0.0411293
ENSG00000166822.13	TMEM170A	chr16	75443054	75465497	-0.271038	-10.0201	1.24337e-23	2.00778e-20	1.31474e-19	1	0.788102	1	0.0364959
ENSG00000138795.10	LEF1	chr4	108047545	108168956	-0.565871	-9.76247	1.63132e-22	2.1562e-19	1.72496e-18	1	0.894939	1	0.0494402
ENSG00000133657.17	ATP13A3	chr3	194402672	194498364	0.107593	9.46011	3.07633e-21	2.95719e-18	3.25291e-17	1	0.99865	1	0.0659935
ENSG00000196526.11	AFAP1	chr4	7758714	7939926	-0.119592	-9.37135	7.16091e-21	5.82457e-18	7.57194e-17	1	0.842358	1	0.0818368
ENSG00000050820.17	BCAR1	chr16	75228181	75268053	0.1051	9.2317	2.66376e-20	2.0119e-17	2.81666e-16	1	0.781068	1	0.0307688
ENSG00000100106.22	TRIOBP	chr22	37697048	37776556	0.0451889	8.99094	2.45128e-19	1.72799e-16	2.59199e-15	1	0.994951	1	0.042934
ENSG00000136068.16	FLNB	chr3	58008398	58172251	0.101407	8.90958	5.12249e-19	3.38533e-16	5.41652e-15	1	0.987582	1	0.0343293
ENSG00000122691.13	TWIST1	chr7	19020991	19117636	0.0977515	8.52246	1.56201e-17	9.71573e-15	1.65167e-13	1	0.991858	1	0.0862419
ENSG00000173588.16	CEP83	chr12	94306449	94459988	-0.08383	-8.45363	2.82391e-17	1.65889e-14	2.986e-13	1	0.957767	1	0.0350257
ENSG00000157554.20	ERG	chr21	38380027	38661780	0.146958	8.26173	1.43578e-16	7.22949e-14	1.51819e-12	1	0.998639	1	0.0755333
ENSG00000157766.19	ACAN	chr15	88803436	88875353	-0.107659	-7.8691	3.57215e-15	1.64226e-12	3.77719e-11	1	0.992589	1	0.219176
ENSG00000134222.16	PSRC1	chr1	109279556	109283186	-0.0684177	-7.69994	1.36125e-14	5.75755e-12	1.43939e-10	1	0.906746	1	0.0300576
ENSG00000105664.11	COMP	chr19	18782773	18791305	-0.0946214	-7.66482	1.79079e-14	7.04559e-12	1.89358e-10	1	0.999914	1	0.598151
ENSG00000156869.14	FRRS1	chr1	99703970	99766635	-0.0934504	-7.62221	2.49375e-14	9.09273e-12	2.63689e-10	1	0.991851	1	0.0582665
ENSG00000197555.10	SIPA1L1	chr14	71320449	71741229	0.0599525	7.42465	1.13082e-13	3.43174e-11	1.19573e-09	1	0.879281	1	0.0260201
ENSG00000111237.19	VPS29	chr12	110491083	110502111	-0.0695937	-7.42405	1.13591e-13	3.43174e-11	1.20111e-09	1	0.95263	1	0.0421945
ENSG00000142611.17	PRDM16	chr1	3069168	3438621	0.0999741	7.28496	3.21777e-13	8.95388e-11	3.40247e-09	1	0.991645	1	0.0244858
ENSG00000106070.20	GRB10	chr7	50590063	50793462	0.0591139	7.24509	4.32148e-13	1.14238e-10	4.56953e-09	1	0.996716	1	0.0473607
ENSG00000106571.15	GLI3	chr7	41960949	42264100	0.223635	7.19525	6.23451e-13	1.6079e-10	6.59238e-09	1	0.91977	1	0.0475764
ENSG00000183098.11	GPC6	chr13	93226807	94408020	-0.0400424	-7.18661	6.64176e-13	1.67214e-10	7.023e-09	1	0.984049	1	0.0501326
ENSG00000155849.16	ELMO1	chr7	36852906	37449223	0.0734686	7.15111	8.60801e-13	2.11677e-10	9.10211e-09	1	0.998934	1	0.0213825
ENSG00000128567.17	PODXL	chr7	131500262	131558217	0.201206	7.06081	1.65539e-12	3.91467e-10	1.75041e-08	1	0.976371	1	0.123877
ENSG00000111231.9	GPN3	chr12	110452486	110469268	0.113893	7.05992	1.66598e-12	3.91467e-10	1.7616e-08	1	0.966211	1	0.0325609
ENSG00000151164.19	RAD9B	chr12	110501655	110533556	-0.145554	-7.05434	1.73421e-12	3.98643e-10	1.83376e-08	1	0.99223	1	0.0476939
ENSG00000197321.16	SVIL	chr10	29457338	29736959	-0.0634592	-7.04572	1.84508e-12	4.15104e-10	1.95099e-08	1	0.958005	1	0.0344444
ENSG00000179588.9	ZFPM1	chr16	88453280	88537031	-0.0672589	-6.91722	4.6059e-12	9.74055e-10	4.87028e-08	1	0.768202	1	0.0503397
ENSG00000092607.15	TBX15	chr1	118883046	118989556	-0.13199	-6.76277	1.35376e-11	2.75283e-09	1.43147e-07	1	0.94879	1	0.0350461
ENSG00000016082.15	ISL1	chr5	51383448	51394730	-0.123416	-6.48446	8.90507e-11	1.56937e-08	9.41622e-07	1	0.932706	1	0.00670709
ENSG00000004139.14	SARM1	chr17	28364356	28404049	-0.210861	-6.32851	2.47544e-10	3.96595e-08	2.61753e-06	1	0.979937	1	0.0542648
ENSG00000065809.14	FAM107B	chr10	14518557	14774897	0.0426995	6.31024	2.78611e-10	4.39706e-08	2.94603e-06	1	0.990501	1	0.0474377
ENSG00000244045.13	TMEM199	chr17	28357642	28363683	-0.0799096	-6.30714	2.84246e-10	4.42002e-08	3.00562e-06	1	0.984169	1	0.033114
ENSG00000170558.10	CDH2	chr18	27932879	28177946	0.0498935	6.16428	7.08033e-10	1.05447e-07	7.48674e-06	1	0.899326	1	0.0652975
ENSG00000171206.15	TRIM8	chr10	102644479	102658318	-0.127738	-6.14667	7.91247e-10	1.16203e-07	8.36665e-06	1	0.918628	1	0.0534266
ENSG00000132964.13	CDK8	chr13	26254104	26420982	-0.0403881	-5.91521	3.31452e-09	4.43642e-07	3.50477e-05	1	0.976417	1	0.0415874
ENSG00000078804.13	TP53INP2	chr20	34704339	34713439	0.0742407	5.88218	4.04895e-09	5.12414e-07	4.28136e-05	1	0.946933	1	0.00674306
ENSG00000054967.13	RELT	chr11	73376399	73397474	-0.0998532	-5.76254	8.28551e-09	9.52293e-07	8.7611e-05	1	0.768044	1	0.0344
ENSG00000170962.13	PDGFD	chr11	103907189	104164379	0.0518059	5.73857	9.54818e-09	1.07407e-06	0.000100962	1	0.98256	1	0.15365
ENSG00000105509.11	HAS1	chr19	51713112	51723991	-0.0807191	-5.68011	1.34611e-08	1.49777e-06	0.000142338	1	0.981641	1	0.0532313
ENSG00000172613.8	RAD9A	chr11	67317871	67398410	0.0341419	5.67837	1.35981e-08	1.49777e-06	0.000143786	1	0.978103	1	0.031222
ENSG00000184988.8	TMEM106A	chr17	43211835	43220041	-0.085604	-5.66427	1.47654e-08	1.55612e-06	0.000156129	1	0.75214	1	0.139166
ENSG00000119285.11	HEATR1	chr1	236549005	236604516	-0.101672	-5.55622	2.75686e-08	2.70637e-06	0.00029151	1	0.835763	1	0.0290221
ENSG00000129116.19	PALLD	chr4	168497052	168928457	0.0613587	5.485	4.13478e-08	3.83519e-06	0.000437212	1	0.989446	1	0.0303355
ENSG00000182511.12	FES	chr15	90883695	90895776	-0.0410267	-5.42714	5.72641e-08	5.1746e-06	0.000605511	1	0.986225	1	0.042625
ENSG00000092036.19	HAUS4	chr14	22946228	22957161	-0.0279314	-5.42564	5.77457e-08	5.1746e-06	0.000610603	1	0.849833	1	0.039346
ENSG00000118407.15	FILIP1	chr6	75291859	75493800	-0.0797673	-5.40755	6.38938e-08	5.63011e-06	0.000675613	0	0.893117	1	0.0181439
ENSG00000057019.16	DCBLD2	chr3	98795941	98901695	-0.114217	-5.40093	6.62978e-08	5.79366e-06	0.000701033	1	0.84143	1	0.0684147
ENSG00000138448.13	ITGAV	chr2	186590010	186680901	0.0783211	5.37482	7.66609e-08	6.59034e-06	0.000810612	1	0.978603	1	0.0697248
ENSG00000075413.19	MARK3	chr14	103385377	103503831	-0.0406502	-5.35886	8.37469e-08	7.14145e-06	0.00088554	1	0.843455	1	0.0284938
ENSG00000158955.11	WNT9B	chr17	46833201	46886730	-0.10264	-5.31984	1.03856e-07	8.78542e-06	0.00109818	1	0.985093	1	0.172286
ENSG00000169223.16	LMAN2	chr5	177315805	177351840	-0.153113	-5.29731	1.17523e-07	9.86261e-06	0.00124269	1	0.907256	1	0.0430745
ENSG00000198646.14	NCOA6	chr20	34689097	34825651	-0.0665598	-5.10883	3.24156e-07	2.53898e-05	0.00342763	1	0.926886	1	0.0276841
ENSG00000178568.15	ERBB4	chr2	211375717	212538841	-0.041256	-5.06927	3.99355e-07	2.97379e-05	0.00422278	0	0.939716	1	0.0238562
ENSG00000165801.10	ARHGEF40	chr14	21070273	21090248	-0.0304863	-4.98791	6.10346e-07	4.39034e-05	0.0064538	1	0.984257	1	0.0556607
ENSG00000138735.16	PDE5A	chr4	119494397	119628804	0.0357472	4.92832	8.29392e-07	5.65806e-05	0.00876999	1	0.855517	1	0.0483011
ENSG00000161180.11	CCDC116	chr22	21632716	21637329	0.0471158	4.90049	9.55955e-07	6.43839e-05	0.0101083	0	0.92651	1	0.0406533
ENSG00000177425.11	PAWR	chr12	79574979	79690964	0.0374791	4.86706	1.13272e-06	7.48588e-05	0.0119774	0	0.953297	1	0.0260829
ENSG00000113161.17	HMGCR	chr5	75336329	75364001	0.182428	4.82	1.4356e-06	9.14462e-05	0.0151801	1	0.949911	1	0.0174077
ENSG00000143514.18	TP53BP2	chr1	223779893	223845954	0.0570636	4.74227	2.11341e-06	0.000130685	0.0223472	1	0.923592	1	0.0307906
ENSG00000189319.14	FAM53B	chr10	124619292	124744378	-0.0861372	-4.71398	2.42929e-06	0.000148463	0.0256873	0	0.873981	1	0.0287439
ENSG00000119681.12	LTBP2	chr14	74498183	74612378	0.121981	4.68164	2.84593e-06	0.000170016	0.0300929	1	0.929055	1	0.242733
ENSG00000168152.13	THAP9	chr4	82900684	82919969	0.199351	4.6341	3.58494e-06	0.000207143	0.0379071	0	0.839123	1	0.0323888
ENSG00000134824.14	FADS2	chr11	61792980	61867354	-0.0657819	-10.0135	1.32915e-23	2.00778e-20	1.40545e-19	1	8.01532e-08	0	0.0325903
ENSG00000105889.16	STEAP1B	chr7	22419444	22727613	0.0993357	9.65126	4.85569e-22	5.70489e-19	5.1344e-18	1	0.495384	0	0.0524864
ENSG00000136378.15	ADAMTS7	chr15	78759206	78811464	-0.144643	-9.47287	2.72262e-21	2.8789e-18	2.8789e-17	1	0.0281234	0	0.126732
ENSG00000138071.15	ACTR2	chr2	65227788	65271253	0.068062	9.40203	5.35182e-21	4.71584e-18	5.65901e-17	1	1.73532e-05	0	0.0622613
ENSG00000204310.13	AGPAT1	chr6	32168212	32178096	-0.0453042	-8.37296	5.61909e-17	3.12717e-14	5.94163e-13	1	0.268356	0	0.0121205
ENSG00000153774.9	CFDP1	chr16	75293698	75433503	-0.103956	-8.31546	9.13955e-17	4.83208e-14	9.66416e-13	1	0.0429179	0	0.0281198
ENSG00000221968.9	FADS3	chr11	61873519	61892051	-0.2281	-8.22833	1.89845e-16	9.12464e-14	2.00742e-12	1	0.0413433	0	0.040756
ENSG00000085276.19	MECOM	chr3	169083499	169663775	0.178902	7.82213	5.19374e-15	2.28828e-12	5.49186e-11	1	0.114588	0	0.078188
ENSG00000128918.15	ALDH1A2	chr15	57953424	58497866	0.111137	7.66318	1.81383e-14	7.04559e-12	1.91795e-10	1	0.23862	0	0.129259
ENSG00000114790.13	ARHGEF26	chr3	154121003	154257827	0.0744259	7.65956	1.86568e-14	7.04559e-12	1.97277e-10	1	0.0238837	0	0.0107978
ENSG00000221988.13	PPT2	chr6	32153441	32163678	-0.061248	-7.58093	3.43094e-14	1.20929e-11	3.62787e-10	1	6.06634e-06	0	0.0134358
ENSG00000122863.6	CHST3	chr10	71964395	72013558	-0.0572523	-7.53256	4.9755e-14	1.69713e-11	5.2611e-10	1	0.216937	0	0.0660358
ENSG00000284713.2	SMIM38	chr11	69155478	69162440	-0.0374602	-7.5156	5.66522e-14	1.872e-11	5.9904e-10	1	4.82461e-05	0	-
ENSG00000143382.16	ADAMTSL4	chr1	150549369	150560937	-0.0804684	-7.44678	9.56441e-14	3.06467e-11	1.01134e-09	1	0.000192668	0	0.0355916
ENSG00000108828.16	VAT1	chr17	43014607	43025123	-0.0621957	-7.38211	1.55796e-13	4.57608e-11	1.64739e-09	1	0.667125	0	0.0526527
ENSG00000197256.11	KANK2	chr19	11164270	11197791	-0.0502246	-7.37162	1.68572e-13	4.81751e-11	1.78248e-09	1	0.343012	0	0.0494037
ENSG00000147324.11	MFHAS1	chr8	8783354	8893630	0.050759	7.27159	3.55274e-13	9.63249e-11	3.75667e-09	1	5.428e-10	0	0.0422378
ENSG00000128881.18	TTBK2	chr15	42738730	42920809	0.134934	6.99414	2.66894e-12	5.87946e-10	2.82214e-08	1	0.000154655	0	0.0319933
ENSG00000241404.7	EGFL8	chr6	32164595	32168281	-0.138811	-6.9858	2.83241e-12	6.11223e-10	2.99499e-08	1	0.00035976	0	0.0151915
ENSG00000120693.14	SMAD9	chr13	36844831	36920765	-0.0464374	-6.82644	8.70464e-12	1.80476e-09	9.20429e-08	1	0.00747312	0	0.0524241
ENSG00000054282.16	SDCCAG8	chr1	243256034	243500091	-0.0526921	-6.75791	1.39997e-11	2.79306e-09	1.48032e-07	1	0.265733	0	0.0440211
ENSG00000151422.14	FER	chr5	108747841	109196841	-0.0719782	-6.74473	1.53308e-11	3.00199e-09	1.62108e-07	1	0.0314756	0	0.037167
ENSG00000145113.22	MUC4	chr3	195746765	195811973	0.0585708	6.65936	2.7502e-11	5.28738e-09	2.90806e-07	1	0.748058	0	0.000834879
ENSG00000163125.16	RPRD2	chr1	150363091	150476566	0.0670591	6.63389	3.26943e-11	6.17338e-09	3.45709e-07	1	1.57555e-06	0	0.0422543
ENSG00000092531.10	SNAP23	chr15	42491233	42545356	-0.0804471	-6.57484	4.87055e-11	9.0353e-09	5.15012e-07	1	0.000194766	0	0.0772689
ENSG00000185627.19	PSMD13	chr11	236966	252984	-0.0479539	-6.56504	5.20174e-11	9.48331e-09	5.50032e-07	1	6.13942e-15	0	0.0268204
ENSG00000196126.12	HLA-DRB1	chr6	32577902	32589848	-0.0303866	-6.50244	7.90298e-11	1.41638e-08	8.35662e-07	1	1.59828e-07	0	0.0376962
ENSG00000177225.17	GATD1	chr11	767220	777488	-0.157928	-6.44108	1.18623e-10	2.05625e-08	1.25432e-06	1	0.00214037	0	0.028006
ENSG00000175662.18	TOM1L2	chr17	17843511	17972422	-0.0433635	-6.4086	1.46858e-10	2.50463e-08	1.55287e-06	1	0.719312	0	0.0231821
ENSG00000146453.13	PNLDC1	chr6	159800249	159820704	0.0696995	6.3948	1.60763e-10	2.69826e-08	1.69991e-06	1	2.24379e-25	0	0.00738521
ENSG00000138639.18	ARHGAP24	chr4	85475150	86002668	0.0794667	6.38013	1.76939e-10	2.92336e-08	1.87095e-06	1	0.00872754	0	0.0541047
ENSG00000026025.16	VIM	chr10	17228241	17237593	-0.076501	-6.3296	2.45794e-10	3.96595e-08	2.59902e-06	1	3.92862e-06	0	0.150972
ENSG00000108830.10	RND2	chr17	43025231	43032041	-0.0701996	-6.30397	2.90114e-10	4.44589e-08	3.06766e-06	1	0.665794	0	0.00988437
ENSG00000162341.18	TPCN2	chr11	69048932	69136316	0.0468759	6.17777	6.50144e-10	9.8209e-08	6.87463e-06	1	7.78075e-08	0	0.0288177
ENSG00000143369.15	ECM1	chr1	150508062	150513789	-0.0936361	-6.07724	1.22269e-09	1.77106e-07	1.29287e-05	1	1.08242e-06	0	0.11237
ENSG00000164733.22	CTSB	chr8	11842524	11869533	-0.0557951	-6.03969	1.54415e-09	2.20646e-07	1.63278e-05	1	6.28798e-11	0	0.107091
ENSG00000188554.15	NBR1	chr17	43170481	43211689	-0.120093	-5.97206	2.3427e-09	3.27705e-07	2.47717e-05	1	0.57733	0	0.0389024
ENSG00000011028.14	MRC2	chr17	62627670	62693597	-0.0492309	-5.97119	2.35536e-09	3.27705e-07	2.49055e-05	1	0.743053	0	0.192119
ENSG00000175513.10	TSGA10IP	chr11	65945480	65959966	-0.211182	-5.95069	2.67008e-09	3.66668e-07	2.82334e-05	1	0.316478	0	0.0465302
ENSG00000099810.21	MTAP	chr9	21802636	21937651	0.0506091	5.94586	2.75003e-09	3.72806e-07	2.90788e-05	1	0.465114	0	0.0385231
ENSG00000143126.8	CELSR2	chr1	109249539	109275751	-0.0699139	-5.90623	3.50033e-09	4.62656e-07	3.70125e-05	1	0.412412	0	0.00858664
ENSG00000177710.6	SLC35G5	chr8	11331012	11332360	-0.0938108	-5.90215	3.58788e-09	4.66733e-07	3.79382e-05	1	0.0014337	0	0.0734666
ENSG00000183066.14	WBP2NL	chr22	41998725	42058456	0.0468329	5.90071	3.61945e-09	4.66733e-07	3.82721e-05	1	0.00193775	0	0.0237256
ENSG00000100234.12	TIMP3	chr22	32801705	32863041	0.0717883	5.8813	4.07062e-09	5.12414e-07	4.30428e-05	1	0.746915	0	0.235783
ENSG00000204314.12	PRRT1	chr6	32148359	32153083	0.375713	5.8286	5.58954e-09	6.95339e-07	5.91038e-05	1	0.00991221	0	0.00255237
ENSG00000204301.6	NOTCH4	chr6	32194843	32224067	-0.0480562	-5.82118	5.84341e-09	7.18468e-07	6.17882e-05	1	0.000487903	0	0.00896943
ENSG00000163131.12	CTSS	chr1	150730079	150765957	-0.0359652	-5.80386	6.4807e-09	7.87665e-07	6.85269e-05	1	7.04487e-11	0	0.11354
ENSG00000100116.17	GCAT	chr22	37807905	37817176	-0.0770107	-5.77508	7.69164e-09	9.2153e-07	8.13314e-05	1	0.000343563	0	0.0127319
ENSG00000004142.12	POLDIP2	chr17	28346633	28357527	-0.103754	-5.77298	7.78828e-09	9.2153e-07	8.23532e-05	1	0.646612	0	0.021489
ENSG00000072201.14	LNX1	chr4	53459301	53701405	-0.047962	-5.77179	7.84355e-09	9.2153e-07	8.29377e-05	1	2.74843e-10	0	0.0295297
ENSG00000099999.15	RNF215	chr22	30368811	30421771	0.0646832	5.76757	8.04248e-09	9.34518e-07	8.50412e-05	1	0.000237729	0	0.0337601
ENSG00000204304.12	PBX2	chr6	32184733	32190202	-0.0632621	-5.75393	8.71916e-09	9.91359e-07	9.21964e-05	1	4.31743e-06	0	0.0128581
ENSG00000166971.17	AKTIP	chr16	53491040	53504411	0.0503225	5.67053	1.42356e-08	1.55045e-06	0.000150527	1	7.0788e-11	0	0.030047
ENSG00000173281.5	PPP1R3B	chr8	9136255	9151574	0.0635858	5.6674	1.4498e-08	1.55045e-06	0.000153301	1	0.608614	0	0.0378481
ENSG00000072310.18	SREBF1	chr17	17810399	17837002	0.22174	5.66718	1.45163e-08	1.55045e-06	0.000153495	1	0.724319	0	0.0225012
ENSG00000112499.13	SLC22A2	chr6	160171061	160277638	-0.0806553	-5.66313	1.48636e-08	1.55612e-06	0.000157168	1	1.10008e-11	0	0.00844128
ENSG00000266967.7	AARSD1	chr17	42950526	42964498	0.143604	5.63461	1.75459e-08	1.81893e-06	0.000185531	1	0.00602482	0	0.0255013
ENSG00000151612.18	ZNF827	chr4	145757627	145938823	-0.053101	-5.61647	1.94895e-08	2.00079e-06	0.000206082	1	0.00934076	0	0.0383152
ENSG00000137975.8	CLCA2	chr1	86424171	86456553	0.0475447	5.59724	2.17796e-08	2.2144e-06	0.000230297	1	1.01427e-08	0	0.00366401
ENSG00000160712.13	IL6R	chr1	154405193	154469450	0.161199	5.59361	2.22401e-08	2.23968e-06	0.000235167	1	0.476106	0	0.0361588
ENSG00000204308.8	RNF5	chr6	32178405	32180793	-0.0375126	-5.57433	2.48485e-08	2.47876e-06	0.000262748	1	1.20485e-09	0	0.0184352
ENSG00000198502.6	HLA-DRB5	chr6	32517353	32530287	-0.0279006	-5.55575	2.76421e-08	2.70637e-06	0.000292288	1	1.17618e-06	0	0.0477025
ENSG00000143702.16	CEP170	chr1	243124428	243255348	-0.135378	-5.55138	2.83424e-08	2.74947e-06	0.000299692	1	0.00694889	0	0.0110353
ENSG00000235173.7	HGH1	chr8	144137774	144140851	0.327826	5.5198	3.39394e-08	3.2625e-06	0.000358875	1	0.238433	0	0.0341845
ENSG00000149716.13	LTO1	chr11	69653076	69675416	0.118747	5.51096	3.56884e-08	3.39972e-06	0.000377369	1	0.000288793	0	0.0368461
ENSG00000124920.14	MYRF	chr11	61752636	61788518	-0.0523703	-5.50556	3.6799e-08	3.4699e-06	0.000389113	1	7.65748e-19	0	0.00512639
ENSG00000104626.15	ERI1	chr8	9002147	9116746	-0.158869	-5.50422	3.70814e-08	3.4699e-06	0.000392099	1	0.00246466	0	0.0463609
ENSG00000253958.2	CLDN23	chr8	8701937	8704096	0.0723041	5.44548	5.1667e-08	4.75067e-06	0.000546327	1	6.77733e-08	0	0.0583106
ENSG00000136573.15	BLK	chr8	11486894	11564599	-0.14007	-5.43341	5.52878e-08	5.03977e-06	0.000584613	1	4.60702e-05	0	0.0015919
ENSG00000148719.16	DNAJB12	chr10	72332830	72355149	-0.0567484	-5.41423	6.1552e-08	5.46933e-06	0.00065085	1	3.78317e-08	0	0.0351473
ENSG00000136158.12	SPRY2	chr13	80335976	80341126	0.0891893	5.37678	7.583e-08	6.57235e-06	0.000801826	0	0.415386	0	0.0334269
ENSG00000115419.13	GLS	chr2	190880821	190965552	-0.0563383	-5.29012	1.22233e-07	1.01771e-05	0.00129249	1	0.384821	0	0.0353283
ENSG00000122417.16	ODF2L	chr1	86346824	86396342	0.0351157	5.27638	1.31758e-07	1.08845e-05	0.00139321	1	0.000793091	0	0.0431235
ENSG00000143434.17	SEMA6C	chr1	151131685	151146631	0.0454408	5.27358	1.3379e-07	1.09666e-05	0.00141469	1	6.95025e-07	0	0.0189777
ENSG00000183638.6	RP1L1	chr8	10606349	10712187	0.0975823	5.22605	1.73167e-07	1.40852e-05	0.00183107	1	0.0168261	0	0.0246389
ENSG00000100325.15	ASCC2	chr22	29788609	29838304	0.0579418	5.14586	2.66295e-07	2.14947e-05	0.0028158	1	0.006712	0	0.0316103
ENSG00000047621.12	C12orf4	chr12	4487735	4538508	0.257893	5.13458	2.82781e-07	2.26525e-05	0.00299013	1	0.0683584	0	0.0468332
ENSG00000120833.14	SOCS2	chr12	93569814	93583487	-0.0931277	-5.13116	2.8797e-07	2.28947e-05	0.00304499	1	1.45686e-05	0	0.029838
ENSG00000105726.17	ATP13A1	chr19	19645198	19663676	-0.0445825	-5.11179	3.19116e-07	2.51816e-05	0.00337434	1	0.000102206	0	0.0244123
ENSG00000198208.12	RPS6KL1	chr14	74903951	74923302	-0.033821	-5.10403	3.32497e-07	2.5731e-05	0.00351582	1	0.618421	0	0.00949168
ENSG00000137944.18	KYAT3	chr1	88935773	88992953	-0.0256591	-5.10353	3.33379e-07	2.5731e-05	0.00352515	1	0.00199408	0	0.0320526
ENSG00000112977.16	DAP	chr5	10679230	10761234	-0.0333043	-5.09887	3.4168e-07	2.61806e-05	0.00361293	1	0.366508	0	0.0925998
ENSG00000169220.18	RGS14	chr5	177357924	177372596	0.0349786	5.07662	3.84211e-07	2.90889e-05	0.00406265	1	0.718115	0	0.00906703
ENSG00000143570.19	SLC39A1	chr1	153959099	153968184	-0.0986458	-5.07616	3.85138e-07	2.90889e-05	0.00407244	1	2.30139e-08	0	0.0578686
ENSG00000030419.17	IKZF2	chr2	212999691	213152427	-0.0550348	-5.07419	3.89155e-07	2.91839e-05	0.00411493	0	0.686595	0	0.00796456
ENSG00000005102.14	MEOX1	chr17	43640389	43661922	0.193595	5.05331	4.34222e-07	3.21081e-05	0.00459146	1	0.175136	0	0.0750379
ENSG00000111199.12	TRPV4	chr12	109783087	109833406	0.0808684	5.04382	4.56329e-07	3.35085e-05	0.00482522	1	1.17556e-07	0	0.056175
ENSG00000142794.19	NBPF3	chr1	21440128	21485005	-0.0235435	-5.00519	5.58068e-07	4.06966e-05	0.00590101	1	2.7412e-29	0	0.0601452
ENSG00000090615.16	GOLGA3	chr12	132768902	132829143	-0.0635527	-4.99613	5.84915e-07	4.23623e-05	0.00618489	0	0.313904	0	0.0643321
ENSG00000204389.10	HSPA1A	chr6	31815543	31817946	-0.0419773	-4.97368	6.56924e-07	4.69346e-05	0.00694631	1	3.21336e-12	0	6.24582e-05
ENSG00000138829.12	FBN2	chr5	128257909	128659185	-0.0303277	-4.97088	6.66502e-07	4.72993e-05	0.00704759	1	0.609395	0	0.00968647
ENSG00000151692.15	RNF144A	chr2	6917412	7068286	0.109659	4.96881	6.7364e-07	4.73119e-05	0.00712307	1	0.373543	0	0.0185525
ENSG00000111275.13	ALDH2	chr12	111766887	111817532	0.0871957	4.96824	6.75629e-07	4.73119e-05	0.0071441	1	0.00455838	0	0.0225529
ENSG00000069188.17	SDK2	chr17	73334384	73644445	0.0421014	4.96319	6.93437e-07	4.82395e-05	0.0073324	1	0.0245198	0	0.0449514
ENSG00000119402.18	FBXW2	chr9	120751978	120793416	0.276588	4.95135	7.37009e-07	5.09355e-05	0.00779313	1	0.164814	0	0.0399704
ENSG00000188906.17	LRRK2	chr12	40196744	40369285	-0.0363593	-4.93527	8.00384e-07	5.49562e-05	0.00846326	0	0.124464	0	0.0345205
ENSG00000189362.12	NEMP2	chr2	190504338	190534722	-0.0345265	-4.92561	8.40991e-07	5.70041e-05	0.00889264	1	0.482072	0	0.0319974
ENSG00000189060.6	H1-0	chr22	37805229	37807432	-0.188608	-4.89806	9.67893e-07	6.47753e-05	0.0102345	1	0.218394	0	0.0394196
ENSG00000172572.7	PDE3A	chr12	20368537	20688583	0.0902621	4.89533	9.81394e-07	6.52658e-05	0.0103773	1	0.523033	0	0.0706736
ENSG00000124097.8	HMGB1P1	chr20	57487959	57495366	0.125302	4.85434	1.20787e-06	7.88744e-05	0.0127721	1	0.0242018	0	0.41857
ENSG00000107779.14	BMPR1A	chr10	86756601	86932825	0.0519845	4.85425	1.2084e-06	7.88744e-05	0.0127776	0	0.500671	0	0.0501362
ENSG00000213145.10	CRIP1	chr14	105486317	105488947	-0.159539	-4.8505	1.23151e-06	7.98893e-05	0.013022	1	0.635465	0	0.15107
ENSG00000100092.24	SH3BP1	chr22	37634654	37656117	-0.0503222	-4.82896	1.37248e-06	8.84917e-05	0.0145126	1	9.84099e-12	0	0.0402243
ENSG00000110092.4	CCND1	chr11	69641156	69654474	-0.170478	-4.82285	1.4152e-06	9.06929e-05	0.0149643	1	0.682369	0	0.139983
ENSG00000174437.18	ATP2A2	chr12	110280756	110351093	0.152798	4.79315	1.64184e-06	0.000103957	0.0173609	1	0.00156948	0	0.0182346
ENSG00000124257.7	NEURL2	chr20	45888625	45891208	-0.0316632	-4.78478	1.71171e-06	0.000107736	0.0180997	0	0.617897	0	0.103267
ENSG00000203859.10	HSD3B2	chr1	119414931	119423035	-0.11991	-4.76828	1.85809e-06	0.000116257	0.0196474	1	0.512208	0	6.37876e-05
ENSG00000146477.6	SLC22A3	chr6	160348378	160452577	-0.0358197	-4.75833	1.95196e-06	0.000121412	0.0206401	1	9.90884e-42	0	0.010372
ENSG00000172922.11	RNASEH2C	chr11	65714005	65720818	-0.0307497	-4.71991	2.35948e-06	0.000145053	0.0249492	1	0.0497539	0	0.0341901
ENSG00000143375.15	CGN	chr1	151510510	151538692	0.100316	4.71283	2.44303e-06	0.000148463	0.0258326	1	0.000176421	0	0.00102976
ENSG00000183072.10	NKX2-5	chr5	173232109	173235311	0.056275	4.70537	2.53412e-06	0.000153119	0.0267958	1	0.000664162	0	0.00909197
ENSG00000106780.9	MEGF9	chr9	120600811	120714470	0.0712982	4.68875	2.74883e-06	0.000165148	0.0290661	1	0.22687	0	0.0468664
ENSG00000014914.21	MTMR11	chr1	149928651	149936879	-0.103246	-4.67409	2.95258e-06	0.000175397	0.0312206	1	0.020712	0	0.0750641
ENSG00000101460.13	MAP1LC3A	chr20	34546854	34560345	0.0347295	4.6676	3.04746e-06	0.000180021	0.0322238	1	7.15756e-05	0	0.0145667
ENSG00000137776.17	SLTM	chr15	58879050	58933679	-0.12791	-4.6656	3.07716e-06	0.000180163	0.0325379	1	0.000650444	0	0.036118
ENSG00000064601.21	CTSA	chr20	45890144	45898949	0.052856	4.66515	3.08393e-06	0.000180163	0.0326095	0	0.602266	0	0.034626
ENSG00000179344.17	HLA-DQB1	chr6	32659467	32668383	-0.0234278	-4.65856	3.18426e-06	0.000185002	0.0336703	1	9.66058e-11	0	0.0649459
ENSG00000232629.9	HLA-DQB2	chr6	32756098	32763532	-0.0259154	-4.62548	3.73726e-06	0.000214771	0.0395178	1	1.02751e-12	0	0.00485434
ENSG00000185347.18	TEDC1	chr14	105489855	105499575	-0.0542099	-4.61071	4.01301e-06	0.000229371	0.0424336	1	6.46593e-06	0	0.0382275
ENSG00000006607.14	FARP2	chr2	241356285	241494841	0.0340353	4.60574	4.11004e-06	0.000233654	0.0434596	0	0.15826	0	0.0402388
ENSG00000100968.14	NFATC4	chr14	24365673	24379604	0.0627762	4.60347	4.15507e-06	0.00023495	0.0439357	0	0.174431	0	0.0416606
ENSG00000266472.6	MRPS21	chr1	150293861	150308979	0.0369691	4.60121	4.20034e-06	0.000236247	0.0444144	1	1.25318e-07	0	0.0316608
ENSG00000188613.7	NANOS1	chr10	119029714	119033730	-0.0673261	-4.59981	4.22885e-06	0.000236592	0.0447158	0	0.685085	0	0.196726
ENSG00000138111.14	MFSD13A	chr10	102461395	102477045	0.028979	4.59489	4.32983e-06	0.000240967	0.0457837	1	0.214317	0	0.0237334
ENSG00000134780.10	DAGLA	chr11	61680391	61747001	0.12912	4.58398	4.56204e-06	0.000251554	0.048239	1	0.0150885	0	0.0411671
ENSG00000131351.15	HAUS8	chr19	17049729	17075625	0.0551346	4.58373	4.56765e-06	0.000251554	0.0482983	1	0.0137856	0	0.0394012
Footnote: Summary of transcriptome wide association study results for 192 genes meeting a Bonferonni significance threshold. Columns for 'effect_est', 'zscore', 'pvalue', 'P_FDR', and 'P_Bonf' correspond to the effect estimate, z-score, raw P-value, FDR corrected P-value, and Bonferroni corrected P-value of TWAS results per gene. The 'GWS' column corresponds to whether any of the SNPs used for eQ…

## Sheet: ST10
Supplemental Table 10: Summary of coding variants in association with aortic stenosis
rsID	chr	pos	Gene	analysis	Consequence	LOF_damaging	closest_lead	BP_diff	highest_r2_lead	main_proxy_lead	r2
rs8176747	9	133255928	ABO	GWS	missense_variant	0	rs8176743	100	rs8176743		1
rs8176746	9	133255935	ABO	GWS	missense_variant	0	rs8176743	93	rs8176743		1
rs8176743	9	133256028	ABO	GWS	missense_variant	0	rs8176743	0	rs7851994		0.034
rs2830585	21	26932893	ADAMTS5	GWS	missense_variant	1	rs151058	6360	rs151058		1
rs7495616	15	78762558	ADAMTS7	GWS	missense_variant	0	rs4243085	2823	rs4243085		1
rs2929155	15	78765671	ADAMTS7	GWS	missense_variant	0	rs4243085	290	rs4243085		1
rs2127898	15	78790778	ADAMTS7	GWS	missense_variant	1	rs4243085	25397	rs4243085		0.7038
rs3825807	15	78796769	ADAMTS7	GWS	missense_variant	0	rs4243085	31388	rs4243085		0.21
rs1801253	10	114045297	ADRB1	GWS	missense_variant	0	rs1801253	0	rs11001768		0.024
rs4646626	15	57963929	ALDH1A2	GWS	missense_variant	0	rs6493981	96796	rs6493981		0.98
rs3200254	1	21568242	ALPL	GWS	missense_variant	0	rs12141569	21733	rs12141569		0.152
rs34605986	1	21577638	ALPL	GWS	missense_variant	0	rs12141569	31129	rs12141569		0.144
rs116843064	19	8364439	ANGPTL4	GWS	missense_variant	1	rs116843064	0	rs12974746		0.12
rs5742904	2	21006288	APOB	GWS	missense_variant	1	rs5742904	0	rs5742904		1
rs1801689	17	66214462	APOH	GWS	missense_variant	1	rs78357146	94471	rs78357146		1
rs3741151	11	73309801	ARHGEF17	GWS	missense_variant	0	rs28400367	91575	rs11551933		0.052
rs59508481	3	154122170	ARHGEF26	GWS	missense_variant	0	rs6787361	73661	rs6787361		0.113
rs13096373	3	154122600	ARHGEF26	GWS	missense_variant	0	rs6787361	74091	rs6787361		0.04
rs61736786	22	29793653	ASCC2	GWS	missense_variant	0	rs16988381	403166	rs16988381		1
rs12115750	9	120799578	B3GALT9	GWS	missense_variant	0	rs34089221	75038	rs34089221		0.357
rs1799966	17	43071077	BRCA1	GWS	missense_variant	0	rs8176215	2689	rs8176215		0.69
rs16942	17	43091983	BRCA1	GWS	missense_variant	0	rs8176215	18217	rs8176215		0.69
rs16941	17	43092418	BRCA1	GWS	missense_variant	1	rs8176215	18652	rs8176215		0.69
rs799917	17	43092919	BRCA1	GWS	missense_variant	0	rs8176215	19153	rs8176215		0.685
rs740223	22	30366151	CCDC157	GWS	missense_variant	1	rs16988381	169332	rs1176281218		0.029
rs17244028	11	27340812	CCDC34	GWS	missense_variant	1	rs10835169	9880	rs10835169		1
rs8023524	15	42728785	CDAN1	GWS	missense_variant	0	rs9919994	9446	rs9919994		0.909
rs12917189	15	42731284	CDAN1	GWS	missense_variant	0	rs9919994	11945	rs9919994		0.846
rs4265781	15	42736551	CDAN1	GWS	missense_variant	0	rs9919994	17212	rs9919994		0.97
rs1047437	5	123350033	CEP120	GWS	missense_variant	0	rs7725897	9356	rs7725897		0.812
rs6595440	5	123383042	CEP120	GWS	missense_variant	1	rs7725897	42365	rs7725897		0.438
rs74340001	12	94375993	CEP83	GWS	missense_variant	1	rs73372224	83827	rs73372224		1
rs267738	1	150968149	CERS2	GWS	missense_variant	1	rs11205303	1033629	rs2274432		0.068
rs1639122	12	6601981	CHD4	GWS	missense_variant	0	rs1639122	0	rs11116362		0.044
rs3740129	10	72008101	CHST3	GWS	missense_variant	0	rs1245518	16166	rs1245518		0.668
rs17409304	1	86434689	CLCA2	GWS	missense_variant	1	rs76709100	48319	rs2817178		0.035
rs2280560	8	8703092	CLDN23	GWS	missense_variant	0	rs2409091	93455	rs2409091		0.438
rs141421422	12	108292778	CMKLR1	GWS	missense_variant	1	rs141421422	0	rs141421422		1
rs2229738	11	68794860	CPT1A	GWS	missense_variant	0	rs10908185	547051	rs174554		0.029
rs1403338431	14	105488368	CRIP1	GWS	frameshift_variant	1	rs112766772	29405	rs112766772		0.765
rs36070283	19	18765448	CRTC1	GWS	missense_variant	0	rs12974746	30291	rs10417548		0.024
rs28371704	22	42129809	CYP2D6	GWS	missense_variant	0	rs1176281218	27538	rs1176281218		0.959
rs28371703	22	42129819	CYP2D6	GWS	missense_variant	1	rs1176281218	27528	rs1176281218		0.959
rs1065852	22	42130692	CYP2D6	GWS	missense_variant	1	rs1176281218	26655	rs1176281218		1
rs3021082	22	42142507	CYP2D7	GWS	missense_variant	1	rs1176281218	14840	rs1176281218		0.693
rs1637696	7	34940293	DPY19L1	GWS	missense_variant	0	rs13240826	246997	rs13240826		0.486
rs3096697	6	32166733	EGFL8	GWS	missense_variant	0	rs3131295	38747	rs3131295		0.344
rs6736913	2	42282878	EML4	GWS	missense_variant	0	rs71442903	395838	rs71442903		1
rs60889456	11	723311	EPS8L2	GWS	missense_variant	1	rs191701026	74943	rs191701026		1
rs11556482	22	45327926	FAM118A	GWS	missense_variant	0	rs6006988	1299	rs6006988		0.973
rs6007594	22	45332489	FAM118A	GWS	missense_variant	1	rs6006988	3264	rs6006988		1
rs7955866	12	4370383	FGF23	GWS	missense_variant	0	rs17773299	21059	rs17773299		1
rs28732176	6	32129513	FKBPL	GWS	missense_variant	0	rs3131295	75967	rs3131295		0.168
rs7652177	3	172251287	FNDC3B	GWS	missense_variant	0	rs7637779	5769	rs7637779		0.981
rs710187	22	37808082	GCAT	GWS	missense_variant	0	rs1129448	34063	rs1129448		0.784
rs7248778	19	51719868	HAS1	GWS	missense_variant	0	rs10417548	4892	rs10417548		0.912
rs2794763	1	236586349	HEATR1	GWS	missense_variant	1	rs2794763	0	rs12141569		0.037
rs3189152	6	32666564	HLA-DQB1	GWS	missense_variant	0	rs3131295	461084	rs3131295		0.151
rs1169288	12	120978847	HNF1A	GWS	missense_variant	1	rs1169288	0	rs137861315		0.039
rs2464196	12	120997624	HNF1A	GWS	missense_variant	0	rs1169288	18777	rs1169288		0.787
rs2228145	1	154454494	IL6R	GWS	missense_variant	0	rs7512646	6568	rs7512646		0.978
rs10761725	10	63214777	JMJD1C	GWS	missense_variant	0	rs7098614	140890	rs7098614		1
rs2228671	19	11100236	LDLR	GWS	missense_variant	1	rs6511720	8606	rs6511720		0.837
rs3124784	6	160531806	LPA	GWS	missense_variant	0	rs74617384	44280	rs74617384		0.205
rs3798220	6	160540105	LPA	GWS	missense_variant	1	rs74617384	35981	rs74617384		0.0008
rs1801693	6	160548597	LPA	GWS	missense_variant	0	rs74617384	27489	rs74617384		0.039
rs7765781	6	160586464	LPA	GWS	missense_variant	0	rs74617384	10378	rs74617384		0.074
rs7765803	6	160586506	LPA	GWS	missense_variant	0	rs74617384	10420	rs74617384		0.074
rs268	8	19956018	LPL	GWS	missense_variant	0	rs115849089	98841	rs7823651		0.017
rs328	8	19962213	LPL	GWS	stop_gained	1	rs115849089	92646	rs115849089		0.953
rs34093919	19	40611394	LTBP4	GWS	missense_variant	1	rs112009052	17799	rs112009052		0.8165
rs41310885	1	151002495	MINDY1	GWS	missense_variant	0	rs11205303	1067975	rs11205303		0.048
rs7023954	9	21816759	MTAP	GWS	missense_variant	0	rs3927738	11484	rs3927738		0.6
rs2246901	3	195762138	MUC4	GWS	missense_variant	1	rs2293232	8134	rs2293232		0.497
rs2293232	3	195770272	MUC4	GWS	missense_variant	0	rs2293232	0	rs10531920		0.041
rs2259102	3	195770303	MUC4	GWS	missense_variant	0	rs2293232	31	rs2293232		0.912
rs2688513	3	195778793	MUC4	GWS	missense_variant	0	rs2293232	8521	rs2293232		0.912
rs13095016	3	195788723	MUC4	GWS	missense_variant	0	rs2293232	18451	rs2293232		0.503
rs2177336	3	195790007	MUC4	GWS	missense_variant	0	rs2293232	19735	rs2293232		0.89
rs1106502	3	195790387	MUC4	GWS	missense_variant	1	rs2293232	20115	rs2293232		0.89
rs1104760	3	195790450	MUC4	GWS	missense_variant	1	rs2293232	20178	rs2293232		0.89
rs882605	3	195790682	MUC4	GWS	missense_variant	0	rs2293232	20410	rs2293232		0.89
rs729593	3	195791038	MUC4	GWS	missense_variant	0	rs2293232	20766	rs2293232		0.1814
rs7103126	11	69295926	MYEOV	GWS	missense_variant	0	rs10908185	45985	rs174554		0.027
rs2955365	17	18120583	MYO15A	GWS	missense_variant	0	rs9899634	295954	rs9899634		0.686
rs8482	17	43209941	NBR1	GWS	missense_variant	0	rs8176215	136175	rs8176215		0.69
rs6919947	6	125889249	NCOA7	GWS	missense_variant	0	rs1322756	9828	rs1322756		0.5
rs2229309	14	24369877	NFATC4	GWS	missense_variant	0	rs2229309	0	rs10483863		0.024
rs422951	6	32220606	NOTCH4	GWS	missense_variant	0	rs3131295	15126	rs3131295		0.844
rs72878024	11	199492	ODF3	GWS	missense_variant	1	rs11551933	5621	rs11551933		1
rs11591147	1	55039974	PCSK9	GWS	missense_variant	0	rs11591147	0	rs10922149		0.065
rs35597368	4	54273604	PDGFRA	GWS	missense_variant	0	rs4864857	49957	rs4864857		0.523
rs4252129	6	160731873	PLG	GWS	missense_variant	0	rs74617384	155787	rs74617384		0.0007
rs35943454	8	10498662	PRSS51	GWS	missense_variant	1	rs13276026	253783	rs7823651		0.24
rs35102108	8	10525628	PRSS55	GWS	missense_variant	1	rs13276026	226817	rs7823651		0.184
rs4521726	8	10525716	PRSS55	GWS	missense_variant	0	rs13276026	226729	rs7823651		0.184
rs17762452	17	2980294	RAP1GAP2	GWS	missense_variant	0	rs715661	12452	rs715661		0.576
rs17800727	16	53447098	RBL2	GWS	missense_variant	1	rs56094641	325443	rs12933281		0.023
rs8082521	17	80328357	RNF213	GWS	missense_variant	0	rs9674961	16979	rs9674961		0.975
rs10782008	17	80332071	RNF213	GWS	missense_variant	1	rs9674961	13265	rs9674961		0.95
rs8074015	17	80332480	RNF213	GWS	missense_variant	0	rs9674961	12856	rs9674961		1
rs9674961	17	80345336	RNF213	GWS	missense_variant	0	rs9674961	0	rs11078075		0.049
rs2230774	2	11218994	ROCK2	GWS	missense_variant	0	rs13018466	41894	rs13018466		0.915
rs13267180	8	10608972	RP1L1	GWS	missense_variant	0	rs13276026	143473	rs2409091		0.436
rs35602868	8	10611723	RP1L1	GWS	missense_variant	0	rs13276026	140722	rs7823651		0.52
rs74990397	8	10612558	RP1L1	GWS	missense_variant	0	rs13276026	139887	rs7823651		0.405
rs2275155	1	243330605	SDCCAG8	GWS	missense_variant	0	rs12080886	107871	rs12080886		0.848
rs3184504	12	111446804	SH2B3	GWS	missense_variant	0	rs7310615	19559	rs7310615		1
rs2282143	6	160136611	SLC22A1	GWS	missense_variant	1	rs74617384	439475	rs74617384		0.0007
rs13107325	4	102267552	SLC39A8	GWS	missense_variant	0	rs13107325	0	rs142036542		0.023
rs13107325	4	102267552	SLC39A8	GWS	missense_variant	0	rs13107325	0	rs711347		0.023
rs73015011	19	11079088	SMARCA4	GWS	missense_variant	0	rs6511720	12542	rs6511720		1
rs903160	17	2188471	SMG6	GWS	missense_variant	0	rs2126202	3947	rs2126202		0.554
rs28744617	15	42688824	STARD9	GWS	missense_variant	0	rs9919994	30515	rs9919994		0.939
rs8030587	15	42689608	STARD9	GWS	missense_variant	0	rs9919994	29731	rs9919994		0.879
rs8031218	15	42690142	STARD9	GWS	missense_variant	0	rs9919994	29197	rs9919994		0.909
rs3742993	15	42691725	STARD9	GWS	missense_variant	0	rs9919994	27614	rs9919994		0.909
rs16881812	7	22493367	STEAP1B	GWS	missense_variant	1	rs1474347	235138	rs1474347		0.059
rs10786775	10	103897558	STN1	GWS	missense_variant	0	rs35176048	10863	rs1245518		0.037
rs2487999	10	103900068	STN1	GWS	missense_variant	0	rs35176048	8353	rs1245518		0.037
rs5758651	22	42213142	TCF20	GWS	missense_variant	0	rs1176281218	55795	rs1176281218		1
rs10774978	12	109904128	TCHP	GWS	missense_variant	0	rs1265744	684851	rs1265744		0.292
rs58542926	19	19268740	TM6SF2	GWS	missense_variant	1	rs12974746	473001	rs76387513		0.022
rs3752630	12	111938186	TMEM116	GWS	missense_variant	0	rs7310615	510941	rs7310615		0.221
rs61741262	2	217804502	TNS1	GWS	missense_variant	0	rs61741262	0	rs7608342		0.032
rs12211410	6	32081646	TNXB	GWS	missense_variant	0	rs3131295	123834	rs3131295		0.124
rs185819	6	32082290	TNXB	GWS	missense_variant	0	rs3131295	123190	rs3131295		0.187
rs34683843	1	223803417	TP53BP2	GWS	missense_variant	1	rs1153965	51692	rs1153965		1
rs3829241	11	69087895	TPCN2	GWS	missense_variant	0	rs10908185	254016	rs10908185		0.049
rs8140207	22	37734452	TRIOBP	GWS	missense_variant	0	rs1129448	39567	rs1129448		0.773
rs3749966	6	32293730	TSBP1	GWS	missense_variant	0	rs3131295	88250	rs3131295		0.208
rs2274432	1	184051811	TSEN15	GWS	missense_variant	0	rs2274432	0	rs1153965		0.037
rs6493068	15	42878595	TTBK2	GWS	missense_variant	0	rs9919994	159256	rs9919994		0.548
rs3917223	15	42963993	UBR1	GWS	missense_variant	0	rs9919994	244654	rs9919994		0.421
rs76013375	22	29767537	UQCR10	GWS	missense_variant	0	rs16988381	429282	rs16988381		0.483
rs704	17	28367840	VTN	GWS	missense_variant	0	rs7212510	8823	rs7212510		0.878
rs3751673	16	88485962	ZFPM1	GWS	missense_variant	0	rs36049560	16750	rs36049560		0.711
rs6756629	2	43837951	ABCG5	proxy	missense_variant	1				rs72875462	0.9015
rs11887534	2	43839108	ABCG8	proxy	missense_variant	1				rs72875462	0.8525
rs8176747	9	133255928	ABO	proxy	missense_variant	0				rs8176743	1
rs8176746	9	133255935	ABO	proxy	missense_variant	0				rs8176743	1
rs8176743	9	133256028	ABO	proxy	missense_variant	0				rs8176743	1
rs2830585	21	26932893	ADAMTS5	proxy	missense_variant	1				rs151058	0.9867
rs7495616	15	78762558	ADAMTS7	proxy	missense_variant	0				rs4243085	0.9527
rs2929155	15	78765671	ADAMTS7	proxy	missense_variant	0				rs4243085	1
rs1801253	10	114045297	ADRB1	proxy	missense_variant	0				rs1801253	1
rs116843064	19	8364439	ANGPTL4	proxy	missense_variant	1				rs116843064	1
rs1801689	17	66214462	APOH	proxy	missense_variant	1				rs78357146	0.8756
rs17244028	11	27340812	CCDC34	proxy	missense_variant	1				rs10835169	1
rs2504779	1	27382530	CD164L2	proxy	missense_variant	0				rs77608177	0.8264
rs4265781	15	42736551	CDAN1	proxy	missense_variant	0				rs9919994	0.8866
rs74340001	12	94375993	CEP83	proxy	missense_variant	1				rs73372224	0.9064
rs1639122	12	6601981	CHD4	proxy	missense_variant	0				rs1639122	1
rs141421422	12	108292778	CMKLR1	proxy	missense_variant	1				rs141421422	1
rs7990383	13	110458888	COL4A2	proxy	missense_variant	0				rs1983931	0.9795
rs7990383	13	110458888	COL4A2	proxy	missense_variant	0				rs3803236	0.9795
rs11556482	22	45327926	FAM118A	proxy	missense_variant	0				rs6006988	0.9158
rs7955866	12	4370383	FGF23	proxy	missense_variant	0				rs17773299	0.8973
rs7652177	3	172251287	FNDC3B	proxy	missense_variant	0				rs7637779	0.934
rs7248778	19	51719868	HAS1	proxy	missense_variant	0				rs10417548	0.8353
rs2794763	1	236586349	HEATR1	proxy	missense_variant	1				rs2794763	1
rs1169288	12	120978847	HNF1A	proxy	missense_variant	1				rs1169288	1
rs10761725	10	63214777	JMJD1C	proxy	missense_variant	0				rs7098614	0.9718
rs328	8	19962213	LPL	proxy	stop_gained	1				rs115849089	0.8115
rs2293232	3	195770272	MUC4	proxy	missense_variant	0				rs2293232	1
rs2229309	14	24369877	NFATC4	proxy	missense_variant	0				rs2229309	1
rs72878024	11	199492	ODF3	proxy	missense_variant	1				rs11551933	0.9116
rs11591147	1	55039974	PCSK9	proxy	missense_variant	0				rs11591147	1
rs12091750	1	15716271	PLEKHM2	proxy	missense_variant	0				rs112592385	0.9732
rs12507775	4	73585356	RASSF6	proxy	missense_variant	0				rs17805623	0.8545
rs8082521	17	80328357	RNF213	proxy	missense_variant	0				rs9674961	0.883
rs10782008	17	80332071	RNF213	proxy	missense_variant	1				rs9674961	0.8779
rs8074015	17	80332480	RNF213	proxy	missense_variant	0				rs9674961	0.8917
rs9674961	17	80345336	RNF213	proxy	missense_variant	0				rs9674961	1
rs2230774	2	11218994	ROCK2	proxy	missense_variant	0				rs13018466	0.8477
rs3184504	12	111446804	SH2B3	proxy	missense_variant	0				rs7310615	0.996
rs13107325	4	102267552	SLC39A8	proxy	missense_variant	0				rs13107325	1
rs73015011	19	11079088	SMARCA4	proxy	missense_variant	0				rs6511720	0.97
rs28744617	15	42688824	STARD9	proxy	missense_variant	0				rs9919994	0.8818
rs5758651	22	42213142	TCF20	proxy	missense_variant	0				rs1176281218	0.9286
rs61741262	2	217804502	TNS1	proxy	missense_variant	0				rs61741262	1
rs34683843	1	223803417	TP53BP2	proxy	missense_variant	1				rs1153965	0.9002
rs2274432	1	184051811	TSEN15	proxy	missense_variant	0				rs2274432	1
rs1046934	1	184054395	TSEN15	proxy	missense_variant	1				rs2274432	1
Footnote: Summary of protein coding variants which have either a genome-wide significant association to aortic stenosis (analysis = GWS), or are in significant linkage disequilibrium with an aortic stenosis lead variant (analysis = proxy). LOF_damaging = 1 corresponds to whether the coding variant is considered either probably damaging (Polyphen) or deleterious (SIFT). Closest_lead presents the l…

[truncated: 8 more sheets: ST11, ST12, ST13, ST14, ST15, ST16, ST17, Sheet1]
